# Supplementary material for: Pharmacologic IRE1/XBP1s activation promotes systemic adaptive remodeling in obesity
Source: Nat Commun. 2022 Feb 1;13:608. doi: 10.1038/s41467-022-28271-2 (PMC8807832; doi:10.1038/s41467-022-28271-2)
Supplement: Supplementary file 4 — Supplementary Data 1 [file 41467_2022_28271_MOESM4_ESM.xlsx]

## Sheet: IXA4 RNAseq Results
Table S1. Differential expression (DESeq) analysis of RNA-seq data from livers of DIO mice treated with IXA4 compared to vehicle-treated mice.
	id	baseMean	baseMeanA	baseMeanB	foldChange	log2FoldChange	pval	padj
1	0610005C13Rik	3840.42	4153.82	3527.03	0.849106	-0.235984	0.28431	0.967402
2	0610007N19Rik	38.6561	32.4319	44.8803	1.38383	0.468672	0.13095	0.768705
3	0610007P08Rik	219.887	198.425	241.348	1.21632	0.282519	0.115591	0.73633
4	0610007P14Rik	411.379	397.646	425.112	1.06907	0.0963559	0.646848	1
5	0610007P22Rik	284.885	288.487	281.283	0.975027	-0.0364862	0.857871	1
6	0610008F07Rik	115.053	130.757	99.3502	0.759809	-0.396291	0.249572	0.927157
7	0610009B14Rik	0	0	0	NA	NA	NA	NA
8	0610009B22Rik	165.643	152.629	178.656	1.17053	0.227156	0.221923	0.899597
9	0610009D07Rik	521.621	515.921	527.321	1.0221	0.0315299	0.825408	1
10	0610009E02Rik	92.8115	105.729	79.8936	0.755643	-0.404224	0.0696967	0.610686
11	0610009L18Rik	9.51988	10.9602	8.07955	0.73717	-0.43993	0.427398	1
12	0610009O20Rik	535.57	506.242	564.898	1.11586	0.158162	0.335594	0.99454
13	0610010B08Rik	15.1468	11.1982	19.0954	1.70522	0.769958	0.0712948	0.615273
14	0610010F05Rik	174.452	180.447	168.457	0.933554	-0.0991941	0.590759	1
15	0610010K14Rik	242.908	248.119	237.696	0.957991	-0.0619156	0.744227	1
16	0610010O12Rik	23.8704	24.825	22.9158	0.923093	-0.115451	0.749125	1
17	0610011F06Rik	2857.62	3152.51	2562.74	0.812919	-0.298816	0.0413055	0.479023
18	0610012G03Rik	668.527	717.412	619.642	0.863718	-0.211367	0.206658	0.891488
19	0610012H03Rik	311.864	337.792	285.936	0.846484	-0.240445	0.153746	0.814614
20	0610025J13Rik	0.487185	0.719637	0.254732	0.353973	-1.49829	0.763975	1
21	0610030E20Rik	56.3935	53.2396	59.5474	1.11848	0.161537	0.545818	1
22	0610031J06Rik	1131.42	1145.79	1117.04	0.974906	-0.0366649	0.805145	1
23	0610031O16Rik	327.547	344.295	310.798	0.90271	-0.147665	0.431959	1
24	0610037L13Rik	226.994	232.372	221.616	0.953714	-0.0683708	0.680768	1
25	0610038B21Rik	1.1053	0.719642	1.49096	2.07181	1.05089	0.663207	1
26	0610038L08Rik	0.487187	0.719642	0.254732	0.35397	-1.4983	0.763974	1
27	0610039K10Rik	90.3261	95.266	85.3863	0.896294	-0.157956	0.488463	1
28	0610040B10Rik	31.5076	32.5648	30.4505	0.935076	-0.0968446	0.791189	1
29	0610040F04Rik	34.5872	37.118	32.0564	0.863633	-0.21151	0.484338	1
30	0610040J01Rik	211.839	236.895	186.784	0.788468	-0.342876	0.055476	0.553188
31	0610043K17Rik	27.4553	21.1772	33.7334	1.59291	0.671667	0.0480316	0.517623
32	0910001L09Rik	538.986	575.315	502.658	0.87371	-0.194773	0.216494	0.897752
33	1010001N08Rik	37.8315	36.6908	38.9723	1.06218	0.0870316	0.762824	1
34	1100001G20Rik	4246.83	4047.79	4445.86	1.09834	0.135327	0.360088	1
35	1110001A16Rik	114.905	117.698	112.111	0.952525	-0.0701717	0.712767	1
36	1110001J03Rik	452.957	449.662	456.251	1.01465	0.0209884	0.859537	1
37	1110002L01Rik	103.361	111.226	95.4961	0.858579	-0.219978	0.321237	0.984844
38	1110002N22Rik	158.095	161.823	154.366	0.953917	-0.0680648	0.738703	1
39	1110003E01Rik	348.678	285.399	411.958	1.44345	0.529516	0.00136976	0.0600611
40	1110004E09Rik	244.941	253.873	236.01	0.929637	-0.105261	0.542269	1
41	1110004F10Rik	224.678	213.133	236.223	1.10834	0.148399	0.385946	1
42	1110006G14Rik	58.5861	70.0395	47.1327	0.672945	-0.571439	0.0199021	0.333386
43	1110006O24Rik	22.2053	23.6886	20.722	0.874769	-0.193026	0.633812	1
44	1110007C09Rik	145.353	139.936	150.77	1.07743	0.107588	0.576538	1
45	1110008E08Rik	0	0	0	NA	NA	NA	NA
46	1110008F13Rik	1207.62	1284.83	1130.41	0.879812	-0.184732	0.219181	0.897752
47	1110008J03Rik	25.9253	24.4168	27.4339	1.12357	0.168087	0.62336	1
48	1110008L16Rik	215	202.17	227.83	1.12692	0.172387	0.321101	0.984844
49	1110008P14Rik	158.098	156.865	159.331	1.01572	0.0225009	0.90886	1
50	1110012J17Rik	5.56021	5.9332	5.18722	0.874269	-0.19385	0.85868	1
51	1110012L19Rik	66.1557	67.3213	64.99	0.965372	-0.0508438	0.815804	1
52	1110015O18Rik	0	0	0	NA	NA	NA	NA
53	1110017D15Rik	0.730337	0.243686	1.21699	4.99407	2.32022	0.423319	1
54	1110017F19Rik	1.33402	1.70089	0.967145	0.568611	-0.814486	0.710114	1
55	1110018G07Rik	457.256	438.526	475.986	1.08542	0.118258	0.559924	1
56	1110018J18Rik	316.257	324.817	307.696	0.947292	-0.0781183	0.677888	1
57	1110019D14Rik	42.268	39.0599	45.476	1.16426	0.219417	0.436225	1
58	1110020A21Rik	33.3827	35.8977	30.8678	0.859882	-0.217789	0.494505	1
59	1110020C17Rik	0.127366	0	0.254732	Inf	Inf	0.998905	1
60	1110021L09Rik	23.6706	27.4863	19.8548	0.72235	-0.46923	0.182403	0.857661
61	1110025L11Rik	0	0	0	NA	NA	NA	NA
62	1110028F11Rik	33.1495	37.6393	28.6596	0.761427	-0.393222	0.205575	0.890162
63	1110028F18Rik	0	0	0	NA	NA	NA	NA
64	1110031I02Rik	161.551	188.271	134.831	0.716155	-0.481656	0.0105977	0.232733
65	1110032A03Rik	679.932	695.454	664.411	0.955363	-0.0658796	0.66053	1
66	1110032F04Rik	0.120417	0.240833	0	0	#NAME?	1	1
67	1110034G24Rik	52.7684	58.1104	47.4264	0.816143	-0.293106	0.264346	0.941881
68	1110035M17Rik	3.62177	3.76779	3.47576	0.922493	-0.11639	1	1
69	1110036E04Rik	0.120417	0.240833	0	0	#NAME?	1	1
70	1110037F02Rik	355.433	316.541	394.325	1.24573	0.316992	0.0523689	0.539772
71	1110038B12Rik	207.43	216.981	197.88	0.911968	-0.132945	0.603819	1
72	1110038D17Rik	441.207	430.409	452.005	1.05017	0.0706288	0.69642	1
73	1110038F14Rik	71.815	77.6941	65.936	0.848662	-0.236738	0.315891	0.982718
74	1110046J04Rik	3.73644	3.7678	3.70508	0.983354	-0.0242171	1	1
75	1110050K14Rik	67.5382	77.8367	57.2398	0.735383	-0.443431	0.0609983	0.578494
76	1110051M20Rik	16.1369	17.4444	14.8294	0.850091	-0.23431	0.682023	1
77	1110054M08Rik	411.939	446.045	377.832	0.847072	-0.239444	0.213836	0.89628
78	1110054O05Rik	10.751	9.29184	12.2101	1.31407	0.394037	0.4808	1
79	1110057K04Rik	284.478	294.935	274.022	0.929091	-0.106108	0.593247	1
80	1110058L19Rik	171.927	182.244	161.609	0.886773	-0.173363	0.346183	1
81	1110059E24Rik	87.0154	91.444	82.5868	0.903141	-0.146977	0.498581	1
82	1110059G10Rik	153.076	143.54	162.612	1.13287	0.179981	0.355835	1
83	1110059M19Rik	0	0	0	NA	NA	NA	NA
84	1110065P20Rik	68.3906	64.0183	72.7629	1.13659	0.184717	0.41767	1
85	1110067D22Rik	31.8542	21.6946	42.0139	1.9366	0.953526	0.00208325	0.0810931
86	1190002F15Rik	0.735789	0.971893	0.499686	0.514136	-0.959777	0.801816	1
87	1190002H23Rik	1.86927	0.725353	3.01319	4.1541	2.05453	0.156454	0.817905
88	1190002N15Rik	180.594	169.533	191.655	1.13049	0.176943	0.359426	1
89	1190003J15Rik	3524.03	3680.9	3367.16	0.914764	-0.128528	0.405963	1
90	1190003K10Rik	0	0	0	NA	NA	NA	NA
91	1190005F20Rik	555.178	542.593	567.764	1.04639	0.0654212	0.664371	1
92	1190005I06Rik	100.747	111.9	89.5942	0.800666	-0.320728	0.414496	1
93	1190007F08Rik	15.0892	17.4101	12.7682	0.733376	-0.447374	0.396581	1
94	1190007I07Rik	104.666	107.83	101.502	0.94131	-0.087258	0.688842	1
95	1190028D05Rik	0	0	0	NA	NA	NA	NA
96	1200011I18Rik	89.9959	85.1965	94.7954	1.11267	0.154023	0.603684	1
97	1200014J11Rik	122.866	126.368	119.364	0.944574	-0.0822646	0.653976	1
98	1300001I01Rik	3697.34	4047.13	3347.54	0.827138	-0.273801	0.0597909	0.573282
99	1300002E11Rik	196.081	190.882	201.28	1.05448	0.0765292	0.650003	1
100	1300002K09Rik	791.323	761.817	820.83	1.07746	0.107639	0.490865	1
101	1300014I06Rik	334.892	351.507	318.277	0.905465	-0.143269	0.385421	1
102	1300015D01Rik	396.652	444.547	348.757	0.784522	-0.350114	0.0857451	0.65731
103	1300017J02Rik	11487.2	11226.7	11747.8	1.04641	0.0654513	0.627208	1
104	1300018I17Rik	267.069	303.926	230.213	0.757465	-0.400748	0.0308956	0.41891
105	1300018J18Rik	1505.38	1578.71	1432.05	0.9071	-0.140667	0.338398	0.997548
106	1500002F19Rik	10.4124	9.38639	11.4383	1.21861	0.285235	0.611132	1
107	1500002O10Rik	0.127046	0	0.254093	Inf	Inf	0.998905	1
108	1500003O03Rik	888.81	954.23	823.389	0.862883	-0.212763	0.178734	0.849
109	1500004A13Rik	73.7847	66.2212	81.3483	1.22843	0.296819	0.198444	0.881208
110	1500009C09Rik	0.493118	0.481662	0.504575	1.04757	0.0670479	1	1
111	1500009L16Rik	0	0	0	NA	NA	NA	NA
112	1500011B03Rik	19.352	19.4488	19.2551	0.990037	-0.0144453	0.982165	1
113	1500011H22Rik	50.4037	52.6533	48.1541	0.914552	-0.128863	0.62521	1
114	1500011K16Rik	203.973	216.375	191.571	0.885366	-0.175655	0.332146	0.992473
115	1500012F01Rik	109.906	124.782	95.0308	0.761575	-0.392942	0.175112	0.844914
116	1500012K07Rik	0	0	0	NA	NA	NA	NA
117	1500015A07Rik	26.4277	29.2599	23.5955	0.806411	-0.310413	0.379977	1
118	1500015L24Rik	1.62747	1.99106	1.26388	0.634777	-0.655678	0.723916	1
119	1500015O10Rik	0.62625	0	1.2525	Inf	Inf	0.210002	0.893639
120	1500016L03Rik	0.121843	0.243686	0	0	#NAME?	1	1
121	1500017E21Rik	903.061	842.744	963.377	1.14314	0.193005	0.320804	0.984648
122	1500032L24Rik	820.82	829.745	811.895	0.978488	-0.0313742	0.830444	1
123	1500035N22Rik	0.3734	0.237975	0.508825	2.13814	1.09636	0.997239	1
124	1520401A03Rik	0.120417	0.240833	0	0	#NAME?	1	1
125	1520402A15Rik	0.99504	1.25715	0.732934	0.583014	-0.778398	0.826043	1
126	1600002D24Rik	0	0	0	NA	NA	NA	NA
127	1600002H07Rik	1662.15	1733.53	1590.76	0.917639	-0.124002	0.561683	1
128	1600002K03Rik	32.4105	27.6947	37.1263	1.34056	0.422834	0.17665	0.846314
129	1600010M07Rik	3.194	4.12635	2.26165	0.5481	-0.86749	0.372786	1
130	1600012F09Rik	60.6134	58.8213	62.4055	1.06094	0.0853367	0.756199	1
131	1600012H06Rik	130.721	135.171	126.27	0.934153	-0.0982687	0.610639	1
132	1600012P17Rik	0	0	0	NA	NA	NA	NA
133	1600014C10Rik	469.299	487.56	451.038	0.925092	-0.112331	0.509168	1
134	1600014C23Rik	0	0	0	NA	NA	NA	NA
135	1600014K23Rik	0	0	0	NA	NA	NA	NA
136	1600015I10Rik	0	0	0	NA	NA	NA	NA
137	1600016N20Rik	30.7164	29.1438	32.289	1.10792	0.147857	0.706002	1
138	1600019K03Rik	0	0	0	NA	NA	NA	NA
139	1600020E01Rik	103.569	115.95	91.188	0.78644	-0.346592	0.103171	0.702699
140	1600023N17Rik	0.389731	0.540362	0.239101	0.442483	-1.17631	1	1
141	1600025M17Rik	0	0	0	NA	NA	NA	NA
142	1600027N09Rik	57.0634	58.2201	55.9067	0.960264	-0.0584975	0.811552	1
143	1600029D21Rik	12.2406	15.0629	9.41836	0.625267	-0.677455	0.164559	0.828276
144	1600029I14Rik	0.387058	0.270181	0.503936	1.86518	0.899314	0.997266	1
145	1700001C02Rik	0	0	0	NA	NA	NA	NA
146	1700001C19Rik	148.177	163.706	132.649	0.810286	-0.303497	0.119585	0.744075
147	1700001D01Rik	0	0	0	NA	NA	NA	NA
148	1700001F09Rik	0	0	0	NA	NA	NA	NA
149	1700001G11Rik	0	0	0	NA	NA	NA	NA
150	1700001G17Rik	0.741825	0.989818	0.493833	0.498913	-1.00314	0.801284	1
151	1700001J03Rik	0.885705	1.02773	0.743676	0.723607	-0.466723	1	1
152	1700001K19Rik	0	0	0	NA	NA	NA	NA
153	1700001K23Rik	0.118988	0.237975	0	0	#NAME?	1	1
154	1700001L05Rik	132.943	144.876	121.01	0.83527	-0.259686	0.20552	0.890162
155	1700001L19Rik	0	0	0	NA	NA	NA	NA
156	1700001O22Rik	0.627159	0.746132	0.508186	0.681094	-0.554074	1	1
157	1700001P01Rik	0.371838	0	0.743676	Inf	Inf	0.466457	1
158	1700003C15Rik	0	0	0	NA	NA	NA	NA
159	1700003D09Rik	1.51846	1.76816	1.26877	0.717568	-0.478813	0.857109	1
160	1700003E16Rik	11.5414	9.92674	13.156	1.32531	0.406325	0.477441	1
161	1700003E24Rik	0	0	0	NA	NA	NA	NA
162	1700003F12Rik	1.84148	1.93237	1.75058	0.905924	-0.142538	1	1
163	1700003F17Rik	1.2251	1.69154	0.758668	0.448508	-1.15679	0.542443	1
164	1700003G13Rik	0	0	0	NA	NA	NA	NA
165	1700003G18Rik	0.742387	0.722495	0.762279	1.05506	0.0773309	1	1
166	1700003H04Rik	0	0	0	NA	NA	NA	NA
167	1700003L19Rik	0	0	0	NA	NA	NA	NA
168	1700003M02Rik	0	0	0	NA	NA	NA	NA
169	1700003M07Rik	0.627436	0.240833	1.01404	4.21054	2.07401	0.565498	1
170	1700003P14Rik	0	0	0	NA	NA	NA	NA
171	1700006A11Rik	0	0	0	NA	NA	NA	NA
172	1700006E09Rik	0	0	0	NA	NA	NA	NA
173	1700006F04Rik	0	0	0	NA	NA	NA	NA
174	1700006H21Rik	0	0	0	NA	NA	NA	NA
175	1700006J14Rik	0.251968	0	0.503936	Inf	Inf	0.686682	1
176	1700007B14Rik	0	0	0	NA	NA	NA	NA
177	1700007E05Rik	0	0	0	NA	NA	NA	NA
178	1700007F19Rik	0.364103	0.728206	0	0	#NAME?	0.473672	1
179	1700007G11Rik	0.247463	0.240833	0.254093	1.05506	0.0773205	1	1
180	1700007I08Rik	0.120417	0.240833	0	0	#NAME?	1	1
181	1700007J10Rik	0.874258	0.481662	1.26685	2.63017	1.39516	0.623123	1
182	1700007K09Rik	0.118988	0.237975	0	0	#NAME?	1	1
183	1700007K13Rik	0.992875	1.24207	0.743676	0.598737	-0.740005	0.826164	1
184	1700007L15Rik	26.0924	30.9327	21.252	0.68704	-0.541533	0.132457	0.772063
185	1700007P06Rik	0	0	0	NA	NA	NA	NA
186	1700008A04Rik	0	0	0	NA	NA	NA	NA
187	1700008F21Rik	0	0	0	NA	NA	NA	NA
188	1700008I05Rik	0.13509	0.270181	0	0	#NAME?	1	1
189	1700008J07Rik	57.8684	62.1589	53.5778	0.861948	-0.214327	0.427134	1
190	1700008K24Rik	0	0	0	NA	NA	NA	NA
191	1700008O03Rik	0.7686	1.02773	0.509464	0.495716	-1.01242	0.798984	1
192	1700008P02Rik	0	0	0	NA	NA	NA	NA
193	1700008P20Rik	0.127366	0	0.254732	Inf	Inf	0.998905	1
194	1700009C05Rik	0	0	0	NA	NA	NA	NA
195	1700009J07Rik	0	0	0	NA	NA	NA	NA
196	1700009N14Rik	0	0	0	NA	NA	NA	NA
197	1700009P17Rik	52.1101	56.5079	47.7123	0.844348	-0.244091	0.337006	0.996498
198	1700010B08Rik	0	0	0	NA	NA	NA	NA
199	1700010B13Rik	0	0	0	NA	NA	NA	NA
200	1700010D01Rik	0	0	0	NA	NA	NA	NA
201	1700010H22Rik	0	0	0	NA	NA	NA	NA
202	1700010I02Rik	0	0	0	NA	NA	NA	NA
203	1700010I14Rik	5.09462	4.89612	5.29313	1.08109	0.112482	0.988374	1
204	1700010J16Rik	0	0	0	NA	NA	NA	NA
205	1700010K23Rik	0	0	0	NA	NA	NA	NA
206	1700010L04Rik	0	0	0	NA	NA	NA	NA
207	1700010M22Rik	0	0	0	NA	NA	NA	NA
208	1700011A15Rik	0	0	0	NA	NA	NA	NA
209	1700011B04Rik	0	0	0	NA	NA	NA	NA
210	1700011E24Rik	0	0	0	NA	NA	NA	NA
211	1700011F03Rik	0	0	0	NA	NA	NA	NA
212	1700011F14Rik	0	0	0	NA	NA	NA	NA
213	1700011H14Rik	5.6092	3.22743	7.99097	2.47595	1.30798	0.0710181	0.614642
214	1700011I03Rik	0	0	0	NA	NA	NA	NA
215	1700011J10Rik	24.1521	23.0573	25.2468	1.09496	0.130876	0.737709	1
216	1700011L22Rik	0.483313	0.716784	0.249843	0.348561	-1.52052	0.764624	1
217	1700011M02Rik	0	0	0	NA	NA	NA	NA
218	1700012A03Rik	0	0	0	NA	NA	NA	NA
219	1700012B07Rik	0	0	0	NA	NA	NA	NA
220	1700012B09Rik	0	0	0	NA	NA	NA	NA
221	1700012B15Rik	87.6991	99.874	75.5243	0.756195	-0.403169	0.0698295	0.610834
222	1700012D01Rik	28.9128	27.7123	30.1133	1.08664	0.119875	0.70974	1
223	1700012D14Rik	7.28639	8.06371	6.50906	0.807204	-0.308995	0.72639	1
224	1700012I11Rik	0	0	0	NA	NA	NA	NA
225	1700012L04Rik	2.13763	2.2641	2.01117	0.888287	-0.170902	1	1
226	1700012P22Rik	0	0	0	NA	NA	NA	NA
227	1700013D24Rik	0	0	0	NA	NA	NA	NA
228	1700013F07Rik	0	0	0	NA	NA	NA	NA
229	1700013G23Rik	0	0	0	NA	NA	NA	NA
230	1700013G24Rik	0	0	0	NA	NA	NA	NA
231	1700013H16Rik	0.358651	0	0.717302	Inf	Inf	0.544922	1
232	1700014B07Rik	1.71623	1.19845	2.234	1.86407	0.898458	0.596039	1
233	1700015E13Rik	1.84919	0.992676	2.70571	2.72567	1.44661	0.298949	0.978801
234	1700015F17Rik	0	0	0	NA	NA	NA	NA
235	1700015G11Rik	0	0	0	NA	NA	NA	NA
236	1700016C15Rik	0.121843	0.243686	0	0	#NAME?	1	1
237	1700016D06Rik	0	0	0	NA	NA	NA	NA
238	1700016G14Rik	0.11955	0	0.239101	Inf	Inf	0.998905	1
239	1700016G22Rik	0	0	0	NA	NA	NA	NA
240	1700016H13Rik	0	0	0	NA	NA	NA	NA
241	1700016K19Rik	0	0	0	NA	NA	NA	NA
242	1700016L04Rik	0	0	0	NA	NA	NA	NA
243	1700016L21Rik	0	0	0	NA	NA	NA	NA
244	1700016M24Rik	0	0	0	NA	NA	NA	NA
245	1700016P04Rik	0	0	0	NA	NA	NA	NA
246	1700017B05Rik	130.406	143.483	117.329	0.817718	-0.290325	0.191403	0.871194
247	1700017D01Rik	0	0	0	NA	NA	NA	NA
248	1700017G19Rik	0.13509	0.270181	0	0	#NAME?	1	1
249	1700017J07Rik	0	0	0	NA	NA	NA	NA
250	1700017L05Rik	0	0	0	NA	NA	NA	NA
251	1700017N19Rik	0	0	0	NA	NA	NA	NA
252	1700018A04Rik	0	0	0	NA	NA	NA	NA
253	1700018A14Rik	0	0	0	NA	NA	NA	NA
254	1700018B08Rik	0	0	0	NA	NA	NA	NA
255	1700018C11Rik	0	0	0	NA	NA	NA	NA
256	1700018F24Rik	0	0	0	NA	NA	NA	NA
257	1700018G05Rik	0	0	0	NA	NA	NA	NA
258	1700018L02Rik	212.064	215.449	208.678	0.968573	-0.0460678	0.811681	1
259	1700018L24Rik	0.481662	0.963324	0	0	#NAME?	0.322425	0.985901
260	1700019A02Rik	0.262457	0.270181	0.254732	0.94282	-0.0849454	1	1
261	1700019B03Rik	0.621118	0.237975	1.00426	4.22002	2.07725	0.566745	1
262	1700019B21Rik	0	0	0	NA	NA	NA	NA
263	1700019D03Rik	0.118988	0.237975	0	0	#NAME?	1	1
264	1700019E08Rik	0	0	0	NA	NA	NA	NA
265	1700019G17Rik	25.8253	28.5117	23.139	0.811559	-0.301232	0.39571	1
266	1700019G24Rik	0	0	0	NA	NA	NA	NA
267	1700019L03Rik	1.21315	1.43928	0.987027	0.685778	-0.544186	0.845348	1
268	1700019M22Rik	0	0	0	NA	NA	NA	NA
269	1700019N12Rik	1.11273	1.72089	0.504575	0.293206	-1.77001	0.381962	1
270	1700019N19Rik	0	0	0	NA	NA	NA	NA
271	1700019O17Rik	0	0	0	NA	NA	NA	NA
272	1700019P21Rik	0	0	0	NA	NA	NA	NA
273	1700020A23Rik	0	0	0	NA	NA	NA	NA
274	1700020D05Rik	3.60705	2.95725	4.25686	1.43947	0.525537	0.618423	1
275	1700020G17Rik	0	0	0	NA	NA	NA	NA
276	1700020I14Rik	167.92	168.546	167.294	0.992576	-0.0107502	0.979114	1
277	1700020L24Rik	1.3572	1.72088	0.993519	0.577331	-0.79253	0.701993	1
278	1700020M21Rik	0	0	0	NA	NA	NA	NA
279	1700020N01Rik	0	0	0	NA	NA	NA	NA
280	1700020N15Rik	0	0	0	NA	NA	NA	NA
281	1700020N18Rik	0	0	0	NA	NA	NA	NA
282	1700020O03Rik	70.2701	77.532	63.0081	0.812672	-0.299255	0.193285	0.873368
283	1700021A07Rik	0.127366	0	0.254732	Inf	Inf	0.998905	1
284	1700021F05Rik	399.6	415.686	383.514	0.922606	-0.116214	0.49483	1
285	1700021F07Rik	0	0	0	NA	NA	NA	NA
286	1700021K19Rik	119.428	123.196	115.66	0.938827	-0.091068	0.656976	1
287	1700021N21Rik	0	0	0	NA	NA	NA	NA
288	1700021P04Rik	0	0	0	NA	NA	NA	NA
289	1700022A22Rik	0	0	0	NA	NA	NA	NA
290	1700022E09Rik	0	0	0	NA	NA	NA	NA
291	1700022H16Rik	0	0	0	NA	NA	NA	NA
292	1700022I11Rik	0.124921	0	0.249843	Inf	Inf	0.998905	1
293	1700022N22Rik	7.31635	6.91082	7.72189	1.11736	0.160098	0.852877	1
294	1700022P22Rik	0.734666	0.481667	0.987666	2.05052	1.03599	0.793706	1
295	1700023A16Rik	0.356963	0.713926	0	0	#NAME?	0.547824	1
296	1700023C21Rik	0	0	0	NA	NA	NA	NA
297	1700023E05Rik	0	0	0	NA	NA	NA	NA
298	1700023F02Rik	0	0	0	NA	NA	NA	NA
299	1700023F06Rik	0.619833	0.989823	0.249843	0.252412	-1.98615	0.573318	1
300	1700023L04Rik	0	0	0	NA	NA	NA	NA
301	1700024B05Rik	0	0	0	NA	NA	NA	NA
302	1700024B18Rik	0	0	0	NA	NA	NA	NA
303	1700024F13Rik	0	0	0	NA	NA	NA	NA
304	1700024G13Rik	0	0	0	NA	NA	NA	NA
305	1700024P03Rik	0	0	0	NA	NA	NA	NA
306	1700024P04Rik	0.127046	0	0.254093	Inf	Inf	0.998905	1
307	1700024P16Rik	108.123	95.4664	120.779	1.26514	0.339301	0.332724	0.992473
308	1700025B11Rik	0.631302	0	1.2626	Inf	Inf	0.208943	0.892933
309	1700025C18Rik	0	0	0	NA	NA	NA	NA
310	1700025E21Rik	1.37622	0.237975	2.51447	10.5661	3.40137	0.0843218	0.65251
311	1700025F22Rik	0	0	0	NA	NA	NA	NA
312	1700025F24Rik	0	0	0	NA	NA	NA	NA
313	1700025G04Rik	12.8092	14.6619	10.9565	0.747281	-0.420277	0.363311	1
314	1700025H01Rik	0	0	0	NA	NA	NA	NA
315	1700025K23Rik	2.52894	2.34929	2.70859	1.15294	0.205316	0.875597	1
316	1700025K24Rik	0	0	0	NA	NA	NA	NA
317	1700025M24Rik	0	0	0	NA	NA	NA	NA
318	1700025N23Rik	0.127046	0	0.254093	Inf	Inf	0.998905	1
319	1700025O08Rik	0	0	0	NA	NA	NA	NA
320	1700026D08Rik	0	0	0	NA	NA	NA	NA
321	1700026D11Rik	0.374131	0.243686	0.504575	2.07059	1.05004	0.99724	1
322	1700026F02Rik	0	0	0	NA	NA	NA	NA
323	1700026J04Rik	1.10172	1.70375	0.499686	0.293286	-1.76962	0.383388	1
324	1700026J12Rik	0	0	0	NA	NA	NA	NA
325	1700026L06Rik	0.850968	1.44784	0.254093	0.175498	-2.51048	0.317553	0.982718
326	1700027A15Rik	0	0	0	NA	NA	NA	NA
327	1700027A23Rik	0	0	0	NA	NA	NA	NA
328	1700027D21Rik	21.6491	23.9212	19.3771	0.81004	-0.303934	0.42065	1
329	1700027F09Rik	0	0	0	NA	NA	NA	NA
330	1700027H10Rik	0	0	0	NA	NA	NA	NA
331	1700027I24Rik	0	0	0	NA	NA	NA	NA
332	1700027J07Rik	1.25288	0.992676	1.51309	1.52425	0.608098	0.832743	1
333	1700028D13Rik	0	0	0	NA	NA	NA	NA
334	1700028E10Rik	18.2258	20.2765	16.1751	0.797726	-0.326034	0.427639	1
335	1700028I16Rik	0.246597	0	0.493194	Inf	Inf	0.689199	1
336	1700028J19Rik	4.87808	5.53024	4.22593	0.764148	-0.388076	0.686244	1
337	1700028K03Rik	0	0	0	NA	NA	NA	NA
338	1700028M03Rik	0	0	0	NA	NA	NA	NA
339	1700028P14Rik	0	0	0	NA	NA	NA	NA
340	1700028P15Rik	0	0	0	NA	NA	NA	NA
341	1700029B22Rik	0	0	0	NA	NA	NA	NA
342	1700029E06Rik	0	0	0	NA	NA	NA	NA
343	1700029F09Rik	50.8005	52.2633	49.3377	0.944022	-0.0831073	0.751349	1
344	1700029F12Rik	0	0	0	NA	NA	NA	NA
345	1700029H14Rik	0	0	0	NA	NA	NA	NA
346	1700029I15Rik	15.4034	20.0242	10.7825	0.538473	-0.893053	0.0366153	0.457086
347	1700029J03Rik	0	0	0	NA	NA	NA	NA
348	1700029J07Rik	19.2472	16.7749	21.7196	1.29477	0.372691	0.328628	0.991365
349	1700029J11Rik	5.73661	7.69487	3.77835	0.491022	-1.02614	0.147932	0.804988
350	1700029M03Rik	0	0	0	NA	NA	NA	NA
351	1700029M20Rik	0	0	0	NA	NA	NA	NA
352	1700029N11Rik	0	0	0	NA	NA	NA	NA
353	1700029P11Rik	0	0	0	NA	NA	NA	NA
354	1700030A11Rik	0.121843	0.243686	0	0	#NAME?	1	1
355	1700030C10Rik	30.9234	29.3626	32.4842	1.10631	0.145762	0.682996	1
356	1700030F04Rik	0	0	0	NA	NA	NA	NA
357	1700030F18Rik	0.121843	0.243686	0	0	#NAME?	1	1
358	1700030J22Rik	2.82809	3.68053	1.97566	0.536785	-0.897583	0.417176	1
359	1700030K09Rik	46.6943	47.7643	45.6242	0.955195	-0.0661332	0.845831	1
360	1700030L20Rik	0	0	0	NA	NA	NA	NA
361	1700030M09Rik	0	0	0	NA	NA	NA	NA
362	1700030N03Rik	0	0	0	NA	NA	NA	NA
363	1700030O20Rik	0	0	0	NA	NA	NA	NA
364	1700031A10Rik	0	0	0	NA	NA	NA	NA
365	1700031F05Rik	0	0	0	NA	NA	NA	NA
366	1700031L13Rik	0	0	0	NA	NA	NA	NA
367	1700031M16Rik	0	0	0	NA	NA	NA	NA
368	1700031P21Rik	0	0	0	NA	NA	NA	NA
369	1700034E13Rik	0	0	0	NA	NA	NA	NA
370	1700034F02Rik	0.11955	0	0.239101	Inf	Inf	0.998905	1
371	1700034G24Rik	0	0	0	NA	NA	NA	NA
372	1700034H14Rik	156.728	138.835	174.621	1.25776	0.330851	0.0796817	0.640014
373	1700034H15Rik	6.07406	7.92316	4.22496	0.533242	-0.907137	0.308565	0.982718
374	1700034J04Rik	0	0	0	NA	NA	NA	NA
375	1700034J05Rik	0	0	0	NA	NA	NA	NA
376	1700034K08Rik	0	0	0	NA	NA	NA	NA
377	1700034O15Rik	0	0	0	NA	NA	NA	NA
378	1700034P13Rik	22.8964	23.6034	22.1894	0.940092	-0.0891263	0.844699	1
379	1700036A12Rik	0	0	0	NA	NA	NA	NA
380	1700036G14Rik	0	0	0	NA	NA	NA	NA
381	1700037C18Rik	4.22769	3.67117	4.78421	1.30318	0.38204	0.751473	1
382	1700037H04Rik	42.67	52.5104	32.8296	0.625203	-0.677603	0.0206515	0.338061
383	1700039E15Rik	5.11754	5.7303	4.50479	0.786135	-0.34715	0.694528	1
384	1700039E22Rik	0	0	0	NA	NA	NA	NA
385	1700039M10Rik	0	0	0	NA	NA	NA	NA
386	1700040D17Rik	0.740658	0.270181	1.21114	4.48268	2.16436	0.441945	1
387	1700040F15Rik	0	0	0	NA	NA	NA	NA
388	1700040F17Rik	0	0	0	NA	NA	NA	NA
389	1700040L02Rik	50.4741	48.1839	52.7642	1.09506	0.131008	0.68486	1
390	1700040N02Rik	0.124921	0	0.249843	Inf	Inf	0.998905	1
391	1700041C23Rik	0	0	0	NA	NA	NA	NA
392	1700041M19Rik	0	0	0	NA	NA	NA	NA
393	1700042B14Rik	0.124921	0	0.249843	Inf	Inf	0.998905	1
394	1700042G07Rik	0	0	0	NA	NA	NA	NA
395	1700042G15Rik	0	0	0	NA	NA	NA	NA
396	1700042O10Rik	0.759129	0.754701	0.763557	1.01173	0.0168311	1	1
397	1700044C05Rik	0	0	0	NA	NA	NA	NA
398	1700044K03Rik	0	0	0	NA	NA	NA	NA
399	1700045H11Rik	4.45891	4.4495	4.46831	1.00423	0.00608588	1	1
400	1700045I11Rik	0.127366	0	0.254732	Inf	Inf	0.998905	1
401	1700046C09Rik	0	0	0	NA	NA	NA	NA
402	1700047G03Rik	0	0	0	NA	NA	NA	NA
403	1700047G07Rik	0	0	0	NA	NA	NA	NA
404	1700047I17Rik2	8.39016	6.96953	9.8108	1.40767	0.49331	0.532406	1
405	1700047L14Rik	0	0	0	NA	NA	NA	NA
406	1700047M11Rik	10.6299	13.4956	7.76421	0.575313	-0.79758	0.114468	0.733528
407	1700048F04Rik	0	0	0	NA	NA	NA	NA
408	1700048M11Rik	1.97363	1.95886	1.98841	1.01508	0.0215999	1	1
409	1700048O20Rik	13.6554	18.327	8.98385	0.490197	-1.02857	0.0247354	0.374402
410	1700049E15Rik	0	0	0	NA	NA	NA	NA
411	1700049E17Rik1	0	0	0	NA	NA	NA	NA
412	1700049E17Rik2	0	0	0	NA	NA	NA	NA
413	1700049E22Rik	0	0	0	NA	NA	NA	NA
414	1700049G17Rik	11.3093	12.6762	9.94249	0.784345	-0.35044	0.517412	1
415	1700051A21Rik	0.734587	0.243686	1.22549	5.02896	2.33026	0.422491	1
416	1700052I22Rik	0	0	0	NA	NA	NA	NA
417	1700052K11Rik	51.4868	54.0902	48.8834	0.903739	-0.146023	0.576142	1
418	1700052N19Rik	122.341	116.452	128.23	1.10114	0.139002	0.502878	1
419	1700054A03Rik	0	0	0	NA	NA	NA	NA
420	1700054K19Rik	0	0	0	NA	NA	NA	NA
421	1700054M17Rik	0.127046	0	0.254093	Inf	Inf	0.998905	1
422	1700054N08Rik	0.876614	0.751848	1.00138	1.33189	0.413476	0.995382	1
423	1700054O13Rik	0	0	0	NA	NA	NA	NA
424	1700054O19Rik	0.127366	0	0.254732	Inf	Inf	0.998905	1
425	1700055C04Rik	0	0	0	NA	NA	NA	NA
426	1700055D18Rik	22.4968	18.0435	26.9502	1.49362	0.578817	0.102164	0.700845
427	1700055N04Rik	3.95935	3.13938	4.77931	1.52237	0.606324	0.653368	1
428	1700056E22Rik	17.1966	20.0715	14.3218	0.713536	-0.486941	0.230034	0.904473
429	1700057G04Rik	0.525688	1.05138	0	0	#NAME?	0.309901	0.982718
430	1700057H15Rik	0	0	0	NA	NA	NA	NA
431	1700057K13Rik	1.11029	1.72089	0.499686	0.290365	-1.78406	0.382277	1
432	1700058G18Rik	0.120417	0.240833	0	0	#NAME?	1	1
433	1700060C16Rik	0.364326	0.478809	0.249843	0.521801	-0.938429	1	1
434	1700060C20Rik	0	0	0	NA	NA	NA	NA
435	1700060O08Rik	0	0	0	NA	NA	NA	NA
436	1700061E17Rik	57.2495	57.1584	57.3406	1.00319	0.00459146	0.9674	1
437	1700061F12Rik	0	0	0	NA	NA	NA	NA
438	1700061G19Rik	0.24889	0.243686	0.254093	1.0427	0.0603303	1	1
439	1700061I17Rik	8.97244	9.78286	8.16201	0.834317	-0.261332	0.66676	1
440	1700061J05Rik	0	0	0	NA	NA	NA	NA
441	1700063A18Rik	0	0	0	NA	NA	NA	NA
442	1700063D05Rik	0.600348	0.722495	0.478202	0.661875	-0.595369	1	1
443	1700063H04Rik	0	0	0	NA	NA	NA	NA
444	1700063K16Rik	0	0	0	NA	NA	NA	NA
445	1700063O14Rik	0	0	0	NA	NA	NA	NA
446	1700064J06Rik	0	0	0	NA	NA	NA	NA
447	1700064M15Rik	0	0	0	NA	NA	NA	NA
448	1700065D16Rik	0.505823	0.757554	0.254093	0.335412	-1.57599	0.760934	1
449	1700065I16Rik	0	0	0	NA	NA	NA	NA
450	1700065I17Rik	0	0	0	NA	NA	NA	NA
451	1700065J11Rik	0	0	0	NA	NA	NA	NA
452	1700065J18Rik	0	0	0	NA	NA	NA	NA
453	1700065O20Rik	0	0	0	NA	NA	NA	NA
454	1700066B17Rik	0	0	0	NA	NA	NA	NA
455	1700066B19Rik	0	0	0	NA	NA	NA	NA
456	1700066C05Rik	0.246034	0.237975	0.254093	1.06773	0.0945446	1	1
457	1700066J24Rik	19.1266	21.768	16.4851	0.757312	-0.401041	0.306595	0.982718
458	1700066M21Rik	79.567	88.201	70.933	0.804221	-0.314337	0.176629	0.846314
459	1700066N21Rik	0	0	0	NA	NA	NA	NA
460	1700066O22Rik	0	0	0	NA	NA	NA	NA
461	1700067G17Rik	0	0	0	NA	NA	NA	NA
462	1700067K01Rik	26.5147	26.9975	26.0319	0.964233	-0.0525457	0.925406	1
463	1700067P10Rik	0	0	0	NA	NA	NA	NA
464	1700069L16Rik	0	0	0	NA	NA	NA	NA
465	1700069P05Rik	0	0	0	NA	NA	NA	NA
466	1700071K01Rik	1.10316	1.44213	0.764196	0.529907	-0.916189	0.673067	1
467	1700071M16Rik	6.6565	6.37617	6.93684	1.08793	0.121588	0.916711	1
468	1700072B07Rik	0	0	0	NA	NA	NA	NA
469	1700072O05Rik	0	0	0	NA	NA	NA	NA
470	1700074H08Rik	0	0	0	NA	NA	NA	NA
471	1700074I03Rik	0	0	0	NA	NA	NA	NA
472	1700074P13Rik	0	0	0	NA	NA	NA	NA
473	1700080E11Rik	0	0	0	NA	NA	NA	NA
474	1700080N15Rik	0	0	0	NA	NA	NA	NA
475	1700080O16Rik	0	0	0	NA	NA	NA	NA
476	1700081H04Rik	0	0	0	NA	NA	NA	NA
477	1700081H22Rik	0	0	0	NA	NA	NA	NA
478	1700084C01Rik	0.740733	0.478809	1.00266	2.09407	1.06631	0.793194	1
479	1700084E18Rik	6.61733	8.23443	5.00022	0.607234	-0.719676	0.288766	0.970862
480	1700084F23Rik	0	0	0	NA	NA	NA	NA
481	1700084M14Rik	0	0	0	NA	NA	NA	NA
482	1700085B03Rik	0	0	0	NA	NA	NA	NA
483	1700085C21Rik	0	0	0	NA	NA	NA	NA
484	1700086L19Rik	0.13509	0.270181	0	0	#NAME?	1	1
485	1700086O06Rik	72.5012	68.5951	76.4072	1.11389	0.155603	0.545133	1
486	1700086P04Rik	0.632858	1.26572	0	0	#NAME?	0.211667	0.896249
487	1700088E04Rik	22.423	23.8955	20.9505	0.876755	-0.189754	0.605984	1
488	1700091E21Rik	0.857125	0.960471	0.753779	0.784801	-0.349601	1	1
489	1700091H14Rik	0	0	0	NA	NA	NA	NA
490	1700092C02Rik	0	0	0	NA	NA	NA	NA
491	1700092C10Rik	5.16156	7.32236	3.00076	0.409808	-1.28698	0.0831835	0.649967
492	1700092E19Rik	0	0	0	NA	NA	NA	NA
493	1700092K14Rik	0	0	0	NA	NA	NA	NA
494	1700092M07Rik	0.972267	1.4507	0.493833	0.34041	-1.55466	0.496058	1
495	1700093J21Rik	0.511014	1.02203	0	0	#NAME?	0.313362	0.982718
496	1700093K21Rik	0.514744	0.270181	0.759307	2.81036	1.49076	0.753317	1
497	1700094D03Rik	32.3397	33.8183	30.8611	0.912558	-0.132012	0.683726	1
498	1700094J05Rik	0.24226	0.48452	0	0	#NAME?	0.694989	1
499	1700094M24Rik	0	0	0	NA	NA	NA	NA
500	1700095A13Rik	0	0	0	NA	NA	NA	NA
501	1700095A21Rik	0.124921	0	0.249843	Inf	Inf	0.998905	1
502	1700095B10Rik	0.121843	0.243686	0	0	#NAME?	1	1
503	1700095B22Rik	0	0	0	NA	NA	NA	NA
504	1700095J03Rik	0	0	0	NA	NA	NA	NA
505	1700096J18Rik	0	0	0	NA	NA	NA	NA
506	1700096K18Rik	58.3028	60.6531	55.9525	0.922501	-0.116378	0.626388	1
507	1700097N02Rik	0.249843	0	0.499686	Inf	Inf	0.68767	1
508	1700099I09Rik	0.502195	0.240833	0.763557	3.17048	1.6647	0.755252	1
509	1700100L14Rik	0	0	0	NA	NA	NA	NA
510	1700101E01Rik	2.98994	3.0188	2.96108	0.98088	-0.027851	1	1
511	1700101G07Rik	0	0	0	NA	NA	NA	NA
512	1700101I11Rik	192.915	200.672	185.159	0.922697	-0.116071	0.532517	1
513	1700101O22Rik	0	0	0	NA	NA	NA	NA
514	1700102H20Rik	3.91225	5.33875	2.48576	0.465607	-1.10282	0.252573	0.930562
515	1700102P08Rik	4.86788	5.48867	4.24709	0.773792	-0.369983	0.686427	1
516	1700104A03Rik	0	0	0	NA	NA	NA	NA
517	1700104B16Rik	0.739161	1.23922	0.239101	0.192944	-2.37374	0.427522	1
518	1700105P06Rik	0	0	0	NA	NA	NA	NA
519	1700106J16Rik	0	0	0	NA	NA	NA	NA
520	1700108F19Rik	1.7474	1.98821	1.50659	0.757764	-0.40018	0.868746	1
521	1700108J01Rik	0.240831	0.481662	0	0	#NAME?	0.695691	1
522	1700108M19Rik	0	0	0	NA	NA	NA	NA
523	1700109F18Rik	0	0	0	NA	NA	NA	NA
524	1700109G14Rik	0.124921	0	0.249843	Inf	Inf	0.998905	1
525	1700109G15Rik	0	0	0	NA	NA	NA	NA
526	1700109H08Rik	19.4837	17.5042	21.4632	1.22617	0.294159	0.473045	1
527	1700109I08Rik	0	0	0	NA	NA	NA	NA
528	1700110C19Rik	0.246597	0	0.493194	Inf	Inf	0.689199	1
529	1700110I01Rik	0	0	0	NA	NA	NA	NA
530	1700110K17Rik	0.387378	0.270181	0.504575	1.86754	0.901142	0.997266	1
531	1700110M21Rik	0	0	0	NA	NA	NA	NA
532	1700111E14Rik	0	0	0	NA	NA	NA	NA
533	1700111N16Rik	0	0	0	NA	NA	NA	NA
534	1700112E06Rik	1.72824	1.44499	2.01149	1.39205	0.477212	0.865526	1
535	1700112H15Rik	0	0	0	NA	NA	NA	NA
536	1700112J05Rik	0.389823	0.270181	0.509464	1.88564	0.915055	0.997271	1
537	1700112M01Rik	0.11955	0	0.239101	Inf	Inf	0.998905	1
538	1700113A16Rik	111.663	121.779	101.548	0.833873	-0.2621	0.371039	1
539	1700113H08Rik	0.501556	0.240833	0.762279	3.16517	1.66228	0.775382	1
540	1700119H24Rik	6.07072	7.87415	4.26729	0.541937	-0.883804	0.194559	0.874968
541	1700120B22Rik	11.134	10.8693	11.3987	1.0487	0.0686065	0.929663	1
542	1700120C14Rik	5.10494	3.70338	6.50649	1.75691	0.813037	0.298324	0.978409
543	1700120E14Rik	0	0	0	NA	NA	NA	NA
544	1700120G07Rik	0	0	0	NA	NA	NA	NA
545	1700120K04Rik	3.22786	3.95071	2.505	0.634063	-0.657302	0.52773	1
546	1700121L16Rik	0	0	0	NA	NA	NA	NA
547	1700121N20Rik	0	0	0	NA	NA	NA	NA
548	1700122E12Rik	1.82402	2.41117	1.23687	0.512975	-0.963038	0.505891	1
549	1700122O11Rik	0	0	0	NA	NA	NA	NA
550	1700123I01Rik	0.485135	0.237975	0.732295	3.07719	1.62161	0.757982	1
551	1700123K08Rik	0	0	0	NA	NA	NA	NA
552	1700123M08Rik	0.239967	0.240833	0.239101	0.992806	-0.010417	1	1
553	1700123O12Rik	0	0	0	NA	NA	NA	NA
554	1700123O20Rik	180.865	182.303	179.427	0.984222	-0.0229443	0.914248	1
555	1700123O21Rik	0	0	0	NA	NA	NA	NA
556	1700124L16Rik	0.118988	0.237975	0	0	#NAME?	1	1
557	1700125D06Rik	0.862101	0.475951	1.24825	2.62265	1.39102	0.624595	1
558	1700125G02Rik	0	0	0	NA	NA	NA	NA
559	1700125G22Rik	0	0	0	NA	NA	NA	NA
560	1700125H03Rik	0	0	0	NA	NA	NA	NA
561	1700125H20Rik	0	0	0	NA	NA	NA	NA
562	1700126H18Rik	0	0	0	NA	NA	NA	NA
563	1700128A07Rik	0	0	0	NA	NA	NA	NA
564	1700129C05Rik	0	0	0	NA	NA	NA	NA
565	1810006J02Rik	0.374131	0.243686	0.504575	2.07059	1.05004	0.99724	1
566	1810006K21Rik	297.974	219.515	376.432	1.71484	0.778072	4.21722e-06	0.000642601
567	1810007C17Rik	0	0	0	NA	NA	NA	NA
568	1810007D17Rik	0	0	0	NA	NA	NA	NA
569	1810007I06Rik	0	0	0	NA	NA	NA	NA
570	1810008A18Rik	280.325	266.547	294.104	1.10338	0.141936	0.42014	1
571	1810008I18Rik	365.905	353.385	378.424	1.07085	0.0987597	0.561129	1
572	1810009A15Rik	82.5542	86.9064	78.202	0.899842	-0.152256	0.506837	1
573	1810009J06Rik	0	0	0	NA	NA	NA	NA
574	1810010D01Rik	0.48831	0.243686	0.732934	3.00769	1.58866	0.757465	1
575	1810010H24Rik	16.9443	22.4	11.4885	0.51288	-0.963307	0.0206502	0.338061
576	1810011H11Rik	2.12347	2.00613	2.24081	1.11698	0.159602	0.99255	1
577	1810011O10Rik	198.715	241.871	155.56	0.643153	-0.636766	0.162146	0.828276
578	1810012K16Rik	2.16325	2.58441	1.74208	0.674074	-0.569021	0.75724	1
579	1810012P15Rik	32.6821	37.1401	28.2242	0.759937	-0.396048	0.189924	0.868579
580	1810013A23Rik	0.375058	0.511014	0.239101	0.467894	-1.09575	1	1
581	1810013D10Rik	85.1989	93.189	77.2088	0.828519	-0.271393	0.218814	0.897752
582	1810013L24Rik	172.358	155.679	189.037	1.21428	0.280097	0.172956	0.841897
583	1810018F18Rik	0	0	0	NA	NA	NA	NA
584	1810019D21Rik	625.369	648.49	602.247	0.928691	-0.106729	0.755737	1
585	1810019J16Rik	47.881	45.9498	49.8121	1.08405	0.116436	0.703766	1
586	1810020D17Rik	204.189	207.809	200.569	0.965159	-0.0511611	0.811983	1
587	1810020O05Rik	0	0	0	NA	NA	NA	NA
588	1810021B22Rik	55.3986	49.7964	61.0008	1.225	0.292787	0.276453	0.955567
589	1810022K09Rik	51.0544	49.1733	52.9356	1.07651	0.106363	0.712832	1
590	1810024B03Rik	0	0	0	NA	NA	NA	NA
591	1810026B05Rik	205.188	201.074	209.302	1.04092	0.0578554	0.747851	1
592	1810026J23Rik	119.345	118.089	120.601	1.02127	0.0303585	0.876093	1
593	1810027O10Rik	1419.79	1419.89	1419.68	0.99985	-0.000216725	0.975347	1
594	1810030J14Rik	0	0	0	NA	NA	NA	NA
595	1810030N24Rik	72.7157	73.3199	72.1115	0.98352	-0.0239741	0.932128	1
596	1810030O07Rik	44.0714	38.5135	49.6293	1.28862	0.365826	0.172117	0.840073
597	1810032O08Rik	51.789	50.4781	53.0999	1.05194	0.07305	0.830938	1
598	1810033B17Rik	2.36839	0.963324	3.77346	3.91712	1.96979	0.114797	0.734484
599	1810034E14Rik	91.9685	106.225	77.7123	0.731585	-0.450902	0.0407808	0.478488
600	1810035I16Rik	0	0	0	NA	NA	NA	NA
601	1810037I17Rik	67.0443	64.5191	69.5695	1.07828	0.108728	0.68295	1
602	1810041L15Rik	0.127366	0	0.254732	Inf	Inf	0.998905	1
603	1810043G02Rik	87.0931	93.655	80.5312	0.859871	-0.217808	0.318755	0.982718
604	1810043H04Rik	154.634	172.404	136.863	0.793848	-0.333065	0.0818998	0.646236
605	1810044D09Rik	68.3774	73.7724	62.9825	0.853741	-0.228129	0.425395	1
606	1810046K07Rik	22.5174	25.2521	19.7826	0.783406	-0.352167	0.330785	0.991884
607	1810053B23Rik	39.7247	40.672	38.7774	0.953419	-0.0688179	0.800045	1
608	1810055G02Rik	1181.04	1237.35	1124.72	0.908971	-0.137694	0.60391	1
609	1810058I24Rik	2330.4	2537.86	2122.94	0.836509	-0.257547	0.247418	0.923551
610	1810059H22Rik	11.6173	12.2475	10.9872	0.897093	-0.15667	0.808189	1
611	1810062G17Rik	5.40628	5.55102	5.26154	0.947851	-0.0772681	1	1
612	1810062O18Rik	4.92386	5.82931	4.01841	0.689346	-0.536699	0.533917	1
613	1810063B05Rik	214.716	224.99	204.441	0.908666	-0.138178	0.438193	1
614	1810063B07Rik	159.567	166.281	152.853	0.919245	-0.121479	0.543376	1
615	1810064F22Rik	21.8779	23.4493	20.3065	0.865974	-0.207604	0.631682	1
616	1810065E05Rik	0	0	0	NA	NA	NA	NA
617	1810073O08Rik	1.00682	1.26572	0.747926	0.590912	-0.758986	0.825385	1
618	2010001E11Rik	1.61841	1.72374	1.51309	0.877794	-0.188045	1	1
619	2010001M06Rik	9.61269	11.2068	8.01863	0.715517	-0.482941	0.389253	1
620	2010001M09Rik	2.8521	3.17444	2.52977	0.79692	-0.327493	0.800795	1
621	2010002M12Rik	1.73746	1.98821	1.48671	0.747764	-0.419345	0.868988	1
622	2010002N04Rik	0.493118	0.481662	0.504575	1.04757	0.0670479	1	1
623	2010003K11Rik	172.5	181.519	163.481	0.900626	-0.151001	0.693574	1
624	2010003K15Rik	171.012	187.708	154.316	0.82211	-0.282597	0.120861	0.746142
625	2010003O02Rik	156.975	164.005	149.944	0.914263	-0.129319	0.506124	1
626	2010005H15Rik	0	0	0	NA	NA	NA	NA
627	2010009K17Rik	0.379014	0	0.758029	Inf	Inf	0.463544	1
628	2010010A06Rik	10.8132	12.095	9.5313	0.788033	-0.343671	0.528712	1
629	2010011I20Rik	404.326	439.895	368.756	0.838282	-0.254493	0.120757	0.746142
630	2010012O05Rik	41.4204	43.4035	39.4374	0.908622	-0.138247	0.65344	1
631	2010012P19Rik	23.4048	21.3229	25.4866	1.19527	0.257333	0.529132	1
632	2010015L04Rik	3.59109	1.19845	5.98373	4.99289	2.31987	0.0190625	0.326548
633	2010015M23Rik	5.63916	3.9972	7.28112	1.82155	0.86517	0.233081	0.90961
634	2010016I18Rik	5.54037	4.06446	7.01628	1.72625	0.787642	0.268473	0.946837
635	2010106C02Rik	0.36553	0.731059	0	0	#NAME?	0.55001	1
636	2010106E10Rik	0.237975	0.475951	0	0	#NAME?	0.697109	1
637	2010106G01Rik	777.768	796.114	759.422	0.953911	-0.0680739	0.700842	1
638	2010107E04Rik	960.516	1017.23	903.806	0.8885	-0.170556	0.245159	0.921456
639	2010107G12Rik	0	0	0	NA	NA	NA	NA
640	2010107G23Rik	12.9104	14.2349	11.5859	0.81391	-0.297059	0.546103	1
641	2010107H07Rik	220.099	242.401	197.797	0.81599	-0.293377	0.148339	0.806174
642	2010109A12Rik	1.49504	1.22779	1.76229	1.43533	0.521383	0.845622	1
643	2010109I03Rik	0	0	0	NA	NA	NA	NA
644	2010109K11Rik	22.7391	21.6001	23.878	1.10546	0.144641	0.696677	1
645	2010110K18Rik	0	0	0	NA	NA	NA	NA
646	2010110P09Rik	17.9531	20.9497	14.9565	0.713926	-0.486153	0.224114	0.900057
647	2010111I01Rik	83.2774	94.1083	72.4464	0.76982	-0.377407	0.0915512	0.675556
648	2010204K13Rik	4.01124	4.53471	3.48778	0.76913	-0.378702	0.738318	1
649	2010300C02Rik	2.86694	3.23314	2.50075	0.773475	-0.370573	0.793662	1
650	2010300F17Rik	0.121843	0.243686	0	0	#NAME?	1	1
651	2010308F09Rik	1.46875	1.46577	1.47172	1.00406	0.00584081	1	1
652	2010310C07Rik	0.127366	0	0.254732	Inf	Inf	0.998905	1
653	2010315B03Rik	128.746	116.322	141.17	1.21361	0.27931	0.165347	0.828276
654	2010317E24Rik	0.999183	0.511014	1.48735	2.91059	1.54131	0.484766	1
655	2010320M18Rik	119.991	132.925	107.057	0.805392	-0.312237	0.115846	0.736904
656	2010321M09Rik	93.271	88.4898	98.0521	1.10806	0.148037	0.497086	1
657	2200002D01Rik	186.376	168.162	204.589	1.21662	0.28288	0.120852	0.746142
658	2200002J24Rik	0.254078	0.508156	0	0	#NAME?	0.689375	1
659	2210009G21Rik	6.39176	3.64468	9.13884	2.50745	1.32622	0.0565094	0.558218
660	2210010C04Rik	0	0	0	NA	NA	NA	NA
661	2210011C24Rik	0.747533	0.481667	1.0134	2.10394	1.0731	0.792627	1
662	2210013O21Rik	8.1564	11.0686	5.24421	0.473793	-1.07767	0.0658974	0.594673
663	2210015D19Rik	158.251	164.531	151.971	0.923662	-0.114563	0.53993	1
664	2210016F16Rik	528.785	561.774	495.796	0.882553	-0.180246	0.232611	0.909061
665	2210016L21Rik	117.062	137.536	96.5877	0.702273	-0.509896	0.0189422	0.325341
666	2210018M11Rik	182.263	172.151	192.375	1.11748	0.160246	0.35683	1
667	2210019I11Rik	0	0	0	NA	NA	NA	NA
668	2210020M01Rik	0.725665	0.240833	1.2105	5.02628	2.32949	0.446009	1
669	2210039B01Rik	31.5038	32.3461	30.6616	0.947921	-0.0771614	0.932734	1
670	2210404J11Rik	189.284	203.004	175.565	0.864838	-0.209498	0.250001	0.927723
671	2210404O07Rik	5.10109	4.71398	5.4882	1.16424	0.219388	0.82761	1
672	2210404O09Rik	11.2607	13.8213	8.70009	0.629469	-0.667792	0.205507	0.890162
673	2210407C18Rik	0.256934	0.513867	0	0	#NAME?	0.688067	1
674	2210408F21Rik	266.86	267.544	266.176	0.994885	-0.00739795	1	1
675	2210408I21Rik	42.8786	43.2344	42.5228	0.983543	-0.0239401	0.931823	1
676	2210409D07Rik	0	0	0	NA	NA	NA	NA
677	2210414B05Rik	0	0	0	NA	NA	NA	NA
678	2210416O15Rik	1.86893	2.2319	1.50595	0.674742	-0.567592	0.743093	1
679	2210417A02Rik	26.5272	29.3691	23.6854	0.806473	-0.310302	0.359414	1
680	2210417K05Rik	0.121843	0.243686	0	0	#NAME?	1	1
681	2210420H20Rik	0	0	0	NA	NA	NA	NA
682	2300002M23Rik	0	0	0	NA	NA	NA	NA
683	2300003K06Rik	0	0	0	NA	NA	NA	NA
684	2300005B03Rik	0	0	0	NA	NA	NA	NA
685	2300009A05Rik	218.492	238.496	198.488	0.832251	-0.264909	0.200313	0.885876
686	2310001H17Rik	131.877	133.318	130.435	0.978373	-0.0315434	0.956709	1
687	2310001H18Rik	0	0	0	NA	NA	NA	NA
688	2310001K24Rik	4.71091	4.90468	4.51713	0.920984	-0.118752	0.927131	1
689	2310002D06Rik	0	0	0	NA	NA	NA	NA
690	2310002F09Rik	0	0	0	NA	NA	NA	NA
691	2310002J15Rik	0	0	0	NA	NA	NA	NA
692	2310002L09Rik	0	0	0	NA	NA	NA	NA
693	2310002L13Rik	0	0	0	NA	NA	NA	NA
694	2310003F16Rik	966.755	935.419	998.09	1.067	0.0935569	0.543109	1
695	2310003H01Rik	103.345	113.942	92.7482	0.813992	-0.296913	0.161672	0.828081
696	2310003L06Rik	0	0	0	NA	NA	NA	NA
697	2310005A03Rik	9.75862	10.3025	9.21477	0.894424	-0.160969	0.788907	1
698	2310005E17Rik	0	0	0	NA	NA	NA	NA
699	2310005G13Rik	0.842051	1.445	0.239101	0.165468	-2.59538	0.543338	1
700	2310006M14Rik	0	0	0	NA	NA	NA	NA
701	2310007B03Rik	0.627493	0.237975	1.01701	4.2736	2.09545	0.565487	1
702	2310007L24Rik	0.13509	0.270181	0	0	#NAME?	1	1
703	2310008H04Rik	74.2777	77.5567	70.9986	0.915441	-0.127462	0.610941	1
704	2310008H09Rik	341.464	358.224	324.703	0.906423	-0.141743	0.405964	1
705	2310008N11Rik	0.270181	0.540362	0	0	#NAME?	0.682232	1
706	2310009A05Rik	202.985	221.375	184.594	0.83385	-0.262141	0.147727	0.804988
707	2310009B15Rik	60.0837	71.457	48.7105	0.681676	-0.552841	0.0459239	0.504098
708	2310010G23Rik	2.55076	3.57994	1.52159	0.425031	-1.23436	0.299346	0.979171
709	2310010J17Rik	102.728	113.066	92.3898	0.817135	-0.291353	0.216176	0.897583
710	2310010M20Rik	0	0	0	NA	NA	NA	NA
711	2310011J03Rik	48.1205	53.6064	42.6346	0.795326	-0.330383	0.213769	0.89628
712	2310014F06Rik	3.4773	4.94832	2.00628	0.405447	-1.30242	0.168089	0.83434
713	2310014F07Rik	14.8579	17.2899	12.426	0.718687	-0.476565	0.285201	0.968547
714	2310014L17Rik	0.121843	0.243686	0	0	#NAME?	1	1
715	2310015A10Rik	58.6946	61.2363	56.153	0.91699	-0.125023	0.628764	1
716	2310015B20Rik	0.359819	0.719637	0	0	#NAME?	0.475524	1
717	2310015D24Rik	0	0	0	NA	NA	NA	NA
718	2310016D03Rik	0	0	0	NA	NA	NA	NA
719	2310016G11Rik	4.1153	3.94992	4.28068	1.08374	0.116018	0.989569	1
720	2310016M24Rik	89.7741	94.6717	84.8766	0.896536	-0.157567	0.451738	1
721	2310020H05Rik	0	0	0	NA	NA	NA	NA
722	2310021P13Rik	961.468	876.702	1046.23	1.19337	0.255046	0.0946942	0.681771
723	2310022A10Rik	55.0598	54.7111	55.4085	1.01275	0.0182754	0.905407	1
724	2310022B05Rik	67.1079	64.3658	69.85	1.0852	0.117967	0.618083	1
725	2310026I22Rik	0.118988	0.237975	0	0	#NAME?	1	1
726	2310028H24Rik	30.6763	34.2522	27.1004	0.791201	-0.337884	0.288941	0.970862
727	2310030A07Rik	0	0	0	NA	NA	NA	NA
728	2310030G06Rik	100.823	89.6967	111.949	1.24808	0.319716	0.155295	0.817208
729	2310033P09Rik	116.895	107.267	126.523	1.17951	0.238188	0.296805	0.977149
730	2310034C09Rik	0	0	0	NA	NA	NA	NA
731	2310034G01Rik	1.64363	2.02041	1.26685	0.627028	-0.673399	0.723114	1
732	2310034O05Rik	1.13215	0.995534	1.26877	1.27446	0.349889	0.9947	1
733	2310035C23Rik	205.909	192.02	219.798	1.14466	0.194919	0.274723	0.95353
734	2310035K24Rik	134.484	128.826	140.143	1.08785	0.121473	0.537823	1
735	2310036O22Rik	659.015	660.314	657.716	0.996065	-0.00568781	1	1
736	2310039H08Rik	322.187	331.452	312.922	0.944095	-0.0829965	0.718055	1
737	2310039L15Rik	0	0	0	NA	NA	NA	NA
738	2310040G07Rik	0.871026	0.478809	1.26324	2.6383	1.39961	0.623512	1
739	2310040G24Rik	23.3621	27.3185	19.4057	0.710351	-0.493396	0.163888	0.828276
740	2310042D19Rik	1.37686	0.237975	2.51574	10.5714	3.4021	0.0842837	0.65251
741	2310042E22Rik	0	0	0	NA	NA	NA	NA
742	2310043L19Rik	0	0	0	NA	NA	NA	NA
743	2310043O21Rik	0.972338	1.44499	0.499686	0.345805	-1.53197	0.496048	1
744	2310044G17Rik	1068.33	1098.2	1038.46	0.945602	-0.0806949	0.605337	1
745	2310045N01Rik	209.109	216.236	201.981	0.934077	-0.0983864	0.588318	1
746	2310046O06Rik	30.8347	30.4555	31.2139	1.0249	0.0354833	0.94389	1
747	2310047B19Rik	45.8002	36.2762	55.3242	1.52508	0.608886	0.0243703	0.372136
748	2310047D07Rik	0.511575	0.784048	0.239101	0.304957	-1.71332	0.760024	1
749	2310047K21Rik	5.95319	6.68141	5.22497	0.782017	-0.354728	0.650623	1
750	2310047M10Rik	76.3769	80.404	72.3498	0.899829	-0.152277	0.519751	1
751	2310050B05Rik	0	0	0	NA	NA	NA	NA
752	2310050C09Rik	0	0	0	NA	NA	NA	NA
753	2310057B04Rik	0.24226	0.48452	0	0	#NAME?	0.694989	1
754	2310057J18Rik	0	0	0	NA	NA	NA	NA
755	2310057M21Rik	41.7279	42.1157	41.3402	0.981586	-0.0268131	0.905173	1
756	2310057N15Rik	0	0	0	NA	NA	NA	NA
757	2310058D17Rik	13.9959	12.5959	15.3958	1.22229	0.289586	0.537602	1
758	2310061C15Rik	93.2465	87.5569	98.936	1.12996	0.176275	0.421162	1
759	2310061I04Rik	640.546	681.517	599.576	0.879767	-0.184806	0.225334	0.901102
760	2310061J03Rik	160.111	165.195	155.027	0.938449	-0.0916501	0.688705	1
761	2310061N02Rik	0	0	0	NA	NA	NA	NA
762	2310065F04Rik	0	0	0	NA	NA	NA	NA
763	2310067B10Rik	695.717	748.971	642.464	0.857795	-0.221295	0.154576	0.816324
764	2310067E19Rik	1.89703	2.02326	1.77079	0.875214	-0.192292	1	1
765	2310068J16Rik	7.77097	8.51683	7.02511	0.82485	-0.277796	0.694212	1
766	2310069B03Rik	0.11955	0	0.239101	Inf	Inf	0.998905	1
767	2310069G16Rik	0.859027	1.20987	0.508186	0.420034	-1.25142	0.633133	1
768	2310079F23Rik	40.1028	36.279	43.9267	1.21081	0.275967	0.394928	1
769	2310079G19Rik	0	0	0	NA	NA	NA	NA
770	2310081J21Rik	0	0	0	NA	NA	NA	NA
771	2410001C21Rik	795.679	872.685	718.673	0.82352	-0.280125	0.0681115	0.604601
772	2410002F23Rik	65.7613	69.3923	62.1303	0.895349	-0.159478	0.514916	1
773	2410002O22Rik	393.734	359.632	427.835	1.18965	0.250533	0.1195	0.744057
774	2410003K15Rik	336.319	339.447	333.191	0.98157	-0.0268364	0.859399	1
775	2410003L11Rik	0.763542	0.508156	1.01893	2.00515	1.00371	0.822955	1
776	2410004B18Rik	52.1016	47.7335	56.4697	1.18302	0.242475	0.380438	1
777	2410004I01Rik	0	0	0	NA	NA	NA	NA
778	2410004N09Rik	184.527	202.73	166.325	0.820426	-0.285554	0.115374	0.736193
779	2410004P03Rik	0.127046	0	0.254093	Inf	Inf	0.998905	1
780	2410006H16Rik	255.544	260.24	250.848	0.963909	-0.0530318	0.855078	1
781	2410007B07Rik	0	0	0	NA	NA	NA	NA
782	2410012E07Rik	0	0	0	NA	NA	NA	NA
783	2410012M07Rik	0	0	0	NA	NA	NA	NA
784	2410015M20Rik	1354.83	1380.97	1328.68	0.962137	-0.0556853	0.708037	1
785	2410016O06Rik	107.392	109.352	105.433	0.964156	-0.052661	0.819987	1
786	2410017I17Rik	0.237975	0.475951	0	0	#NAME?	0.697109	1
787	2410018L13Rik	0.501557	0.270181	0.732934	2.71275	1.43976	0.755352	1
788	2410018M08Rik	1243.68	1289.67	1197.68	0.928676	-0.106752	0.47169	1
789	2410021H03Rik	0.246354	0.237975	0.254732	1.07041	0.0981688	1	1
790	2410022L05Rik	26.2871	27.0667	25.5074	0.942388	-0.0856063	0.827126	1
791	2410022M11Rik	67.7407	81.0235	54.4579	0.672125	-0.573199	0.0171508	0.307355
792	2410042D21Rik	26.2693	26.3704	26.1681	0.992329	-0.0111101	1	1
793	2410057H14Rik	0	0	0	NA	NA	NA	NA
794	2410066E13Rik	1.37849	1.02202	1.73495	1.69757	0.763468	0.689727	1
795	2410075B13Rik	31.244	32.8552	29.6327	0.901918	-0.148933	0.651516	1
796	2410076I21Rik	9.66442	14.7869	4.542	0.307164	-1.70292	0.139409	0.786045
797	2410088K16Rik	0	0	0	NA	NA	NA	NA
798	2410089E03Rik	77.0841	83.501	70.6672	0.846304	-0.240751	0.300651	0.979616
799	2410091C18Rik	287.235	291.477	282.994	0.970899	-0.0426076	0.796782	1
800	2410114N07Rik	0	0	0	NA	NA	NA	NA
801	2410124H12Rik	0	0	0	NA	NA	NA	NA
802	2410127L17Rik	52.6393	52.4223	52.8562	1.00828	0.0118942	0.989547	1
803	2410131K14Rik	48.8315	49.8108	47.8522	0.96068	-0.0578715	0.906834	1
804	2410133F24Rik	35.0581	36.3786	33.7377	0.927406	-0.108727	0.72746	1
805	2410137F16Rik	20.5751	17.3918	23.7584	1.36607	0.450033	0.276059	0.955228
806	2410137M14Rik	0	0	0	NA	NA	NA	NA
807	2410141K09Rik	0	0	0	NA	NA	NA	NA
808	2500004C02Rik	20.4402	22.4941	18.3862	0.81738	-0.290921	0.459868	1
809	2510002D24Rik	84.2055	86.4566	81.9545	0.947927	-0.0771522	0.761002	1
810	2510003D18Rik	0	0	0	NA	NA	NA	NA
811	2510003E04Rik	214.646	190.457	238.835	1.25401	0.32655	0.0680821	0.604601
812	2510009E07Rik	8.26522	7.40104	9.12939	1.23353	0.30279	0.624223	1
813	2510039O18Rik	388.01	409.469	366.551	0.895188	-0.159737	0.321132	0.984844
814	2510049J12Rik	142.439	156.484	128.395	0.8205	-0.285425	0.13763	0.782055
815	2600006K01Rik	0.499751	0.240833	0.758668	3.15018	1.65543	0.755636	1
816	2600006L11Rik	0.246765	0.243686	0.249843	1.02526	0.0359945	1	1
817	2610001J05Rik	259.455	275.881	243.029	0.88092	-0.182918	0.298914	0.978801
818	2610002J02Rik	161.999	174.504	149.494	0.85668	-0.223172	0.250251	0.927831
819	2610002M06Rik	69.9323	58.1037	81.7609	1.40716	0.492782	0.0415923	0.481468
820	2610008E11Rik	40.268	35.1703	45.3658	1.28989	0.36725	0.189283	0.868074
821	2610015P09Rik	89.3734	85.4349	93.312	1.0922	0.127237	0.55642	1
822	2610016A17Rik	0.740584	0.7225	0.758668	1.05006	0.07047	1	1
823	2610017I09Rik	0.127366	0	0.254732	Inf	Inf	0.998905	1
824	2610018G03Rik	9.86092	8.2116	11.5102	1.40171	0.487183	0.374469	1
825	2610019E17Rik	21.5615	22.8727	20.2504	0.885355	-0.175671	0.629481	1
826	2610019F03Rik	58.3586	70.1829	46.5344	0.663044	-0.592823	0.0174265	0.310538
827	2610020C07Rik	95.3015	93.8061	96.7968	1.03188	0.0452772	0.958803	1
828	2610020H08Rik	69.1018	74.9315	63.2721	0.8444	-0.244002	0.292385	0.97377
829	2610027K06Rik	7.93241	9.39257	6.47226	0.689083	-0.53725	0.548851	1
830	2610027L16Rik	368.656	387.118	350.194	0.904619	-0.144619	0.386953	1
831	2610028E06Rik	0.74645	0.243686	1.24921	5.12632	2.35792	0.590435	1
832	2610028H24Rik	0.254732	0	0.509464	Inf	Inf	0.685413	1
833	2610029G23Rik	89.751	84.6574	94.8447	1.12034	0.163931	0.462449	1
834	2610029I01Rik	98.6066	109.541	87.6723	0.800361	-0.321278	0.164581	0.828276
835	2610034B18Rik	53.413	50.4302	56.3958	1.11829	0.161297	0.586863	1
836	2610034M16Rik	0	0	0	NA	NA	NA	NA
837	2610035D17Rik	6.4036	7.31346	5.49373	0.751181	-0.412767	0.64009	1
838	2610035F20Rik	0	0	0	NA	NA	NA	NA
839	2610037D02Rik	0	0	0	NA	NA	NA	NA
840	2610042L04Rik	0	0	0	NA	NA	NA	NA
841	2610044O15Rik8	13.8948	12.5677	15.2219	1.21119	0.27643	0.619274	1
842	2610100L16Rik	0	0	0	NA	NA	NA	NA
843	2610203C20Rik	18.8767	15.699	22.0545	1.40484	0.490403	0.331484	0.992414
844	2610203C22Rik	9.20864	8.1851	10.2322	1.2501	0.322043	0.587666	1
845	2610204G22Rik	7.56053	5.88022	9.24083	1.57151	0.652151	0.310435	0.982718
846	2610206C17Rik	41.9648	41.0526	42.877	1.04444	0.0627328	0.847632	1
847	2610301B20Rik	35.1999	32.755	37.6449	1.14929	0.200739	0.532921	1
848	2610301G19Rik	269.712	271.931	267.494	0.983682	-0.0237365	0.886331	1
849	2610305D13Rik	20.4653	26.3914	14.5392	0.550908	-0.860117	0.0530094	0.542255
850	2610306M01Rik	18.8755	20.9657	16.7854	0.800613	-0.320822	0.434149	1
851	2610307P16Rik	0.375924	0.751848	0	0	#NAME?	0.468718	1
852	2610316D01Rik	0	0	0	NA	NA	NA	NA
853	2610318N02Rik	0.120417	0.240833	0	0	#NAME?	1	1
854	2610507B11Rik	3046.5	3132.74	2960.26	0.944944	-0.0816999	0.562844	1
855	2610507I01Rik	330.047	337.92	322.175	0.953406	-0.0688376	0.695476	1
856	2610524H06Rik	1.98392	1.44785	2.51999	1.7405	0.799504	0.617869	1
857	2610528A11Rik	0	0	0	NA	NA	NA	NA
858	2610528E23Rik	39.2154	47.0883	31.3426	0.665613	-0.587244	0.078731	0.635885
859	2610528J11Rik	44.3073	43.5497	45.0649	1.03479	0.0493417	0.874806	1
860	2700012I20Rik	4.89259	5.53024	4.25495	0.769397	-0.378201	0.685984	1
861	2700023E23Rik	34.9894	34.19	35.7888	1.04676	0.0659373	0.855201	1
862	2700029M09Rik	88.2799	82.1259	94.434	1.14987	0.201468	0.371473	1
863	2700033N17Rik	4.58125	5.18057	3.98194	0.768629	-0.379641	0.678463	1
864	2700038G22Rik	4.96737	4.44951	5.48523	1.23277	0.301905	0.746628	1
865	2700046A07Rik	0	0	0	NA	NA	NA	NA
866	2700046G09Rik	30.5882	32.9955	28.1808	0.854078	-0.227559	0.492073	1
867	2700049A03Rik	42.8656	37.0432	48.688	1.31436	0.39436	0.164552	0.828276
868	2700050L05Rik	315.65	274.651	356.648	1.29855	0.3769	0.0253849	0.379993
869	2700054A10Rik	2.59103	2.16463	3.01744	1.39398	0.479205	0.768218	1
870	2700060E02Rik	243.051	251.988	234.114	0.929069	-0.106142	0.544088	1
871	2700062C07Rik	58.4872	58.303	58.6714	1.00632	0.00908675	1	1
872	2700069I18Rik	1.87454	1.50369	2.24538	1.49325	0.578452	0.729717	1
873	2700070H01Rik	0.124921	0	0.249843	Inf	Inf	0.998905	1
874	2700081L22Rik	0.243686	0.487373	0	0	#NAME?	0.694294	1
875	2700081O15Rik	13.001	10.6207	15.3812	1.44823	0.534292	0.255177	0.93348
876	2700086A05Rik	0	0	0	NA	NA	NA	NA
877	2700089E24Rik	148.421	160.842	136	0.845549	-0.24204	0.208086	0.892002
878	2700089I24Rik	0	0	0	NA	NA	NA	NA
879	2700090O03Rik	0	0	0	NA	NA	NA	NA
880	2700094K13Rik	109.933	110.113	109.753	0.996727	-0.00473017	0.988388	1
881	2700097O09Rik	94.1228	76.0171	112.229	1.47636	0.562044	0.00854631	0.202327
882	2810001G20Rik	31.0157	32.378	29.6534	0.915851	-0.126816	0.714005	1
883	2810002D19Rik	25.2426	29.4252	21.0599	0.715708	-0.482556	0.159145	0.822908
884	2810002N01Rik	350.292	362.888	337.695	0.930579	-0.1038	0.533176	1
885	2810004N23Rik	336.091	317.131	355.051	1.11957	0.162948	0.335365	0.994432
886	2810006K23Rik	52.5113	50.7696	54.2531	1.06861	0.0957404	0.696727	1
887	2810007J24Rik	6133.39	6461.5	5805.28	0.898443	-0.154502	0.488999	1
888	2810008D09Rik	134.286	148.187	120.384	0.812383	-0.299767	0.366029	1
889	2810008M24Rik	46.8759	38.8097	54.9421	1.41568	0.501494	0.0617407	0.580466
890	2810011L19Rik	0.127366	0	0.254732	Inf	Inf	0.998905	1
891	2810013P06Rik	139.755	144.313	135.196	0.936826	-0.0941465	0.667372	1
892	2810021B07Rik	46.4606	51.3111	41.6102	0.81094	-0.302334	0.271571	0.950926
893	2810021J22Rik	12.3461	11.0192	13.673	1.24083	0.311304	0.553482	1
894	2810025M15Rik	83.3117	101.398	65.2258	0.643268	-0.636507	0.00398147	0.124805
895	2810029C07Rik	5.30615	6.84927	3.76303	0.549406	-0.864055	0.235209	0.912461
896	2810030D12Rik	26.6269	28.2391	25.0147	0.885816	-0.174921	0.707688	1
897	2810032G03Rik	0.120417	0.240833	0	0	#NAME?	1	1
898	2810039B14Rik	9.44688	11.1341	7.75964	0.696925	-0.520925	0.345569	1
899	2810047C21Rik1	3.18176	3.88265	2.48087	0.638963	-0.646196	0.529453	1
900	2810049E08Rik	0	0	0	NA	NA	NA	NA
901	2810055G20Rik	10.8159	12.8672	8.76454	0.681155	-0.553945	0.367834	1
902	2810402E24Rik	53.2948	55.5655	51.0241	0.918271	-0.123009	0.640541	1
903	2810403A07Rik	459.597	409.694	509.501	1.24361	0.314539	0.0596348	0.573153
904	2810403D21Rik	17.2491	17.7528	16.7454	0.943252	-0.0842845	0.852916	1
905	2810404M03Rik	0	0	0	NA	NA	NA	NA
906	2810405F15Rik	0.243909	0.237975	0.249843	1.04987	0.0702088	1	1
907	2810405K02Rik	249.78	273.076	226.484	0.829381	-0.269893	0.124509	0.755843
908	2810407A14Rik	0.262137	0.270181	0.254093	0.940455	-0.0885695	1	1
909	2810407C02Rik	371.687	355.81	387.564	1.08924	0.123324	0.456356	1
910	2810408A11Rik	2.12243	1.20987	3.03499	2.50852	1.32683	0.424929	1
911	2810408I11Rik	36.0401	36.1339	35.9463	0.994806	-0.00751248	0.960385	1
912	2810408M09Rik	44.444	47.357	41.531	0.876976	-0.189391	0.496685	1
913	2810410D24Rik	2.0989	1.23351	2.96429	2.40313	1.26492	0.330443	0.991436
914	2810410L24Rik	31.0299	31.8724	30.1874	0.947134	-0.0783602	0.889615	1
915	2810416G20Rik	30.9689	32.108	29.8299	0.929047	-0.106177	0.75915	1
916	2810417H13Rik	0.11955	0	0.239101	Inf	Inf	0.998905	1
917	2810422J05Rik	570.193	599.035	541.352	0.903706	-0.146074	0.35997	1
918	2810428I15Rik	726.953	784.136	669.769	0.854149	-0.22744	0.187564	0.865181
919	2810429I04Rik	0.120417	0.240833	0	0	#NAME?	1	1
920	2810432D09Rik	168.329	175.171	161.487	0.921885	-0.117342	0.538676	1
921	2810433D01Rik	0.252287	0	0.504575	Inf	Inf	0.686534	1
922	2810442I21Rik	0.498565	0	0.99713	Inf	Inf	0.313483	0.982718
923	2810442N19Rik	0.617872	0.237975	0.997769	4.19274	2.06789	0.567392	1
924	2810453I06Rik	36.0067	36.3245	35.6888	0.982502	-0.0254677	0.972957	1
925	2810454H06Rik	8.49058	9.27724	7.70392	0.830411	-0.268102	0.709675	1
926	2810459M11Rik	203.207	227.005	179.408	0.790329	-0.339475	0.0642765	0.587446
927	2810468N07Rik	0.985464	0.728206	1.24272	1.70655	0.771084	0.81685	1
928	2810471M01Rik	0	0	0	NA	NA	NA	NA
929	2810474O19Rik	372.928	396.509	349.347	0.881058	-0.18269	0.490059	1
930	2900002K06Rik	3.8321	3.91487	3.74933	0.957715	-0.0623323	1	1
931	2900005J15Rik	50.345	45.6187	55.0714	1.20721	0.271678	0.300256	0.979263
932	2900006K08Rik	6.12203	4.55183	7.69222	1.68992	0.756953	0.254511	0.932542
933	2900008C10Rik	12.7576	12.9814	12.5338	0.965521	-0.0506202	0.967727	1
934	2900009J06Rik	5.21561	5.4544	4.97682	0.912441	-0.132196	0.931841	1
935	2900010M23Rik	172.215	183.614	160.815	0.875835	-0.191269	0.300838	0.979994
936	2900011O08Rik	3.17185	4.08557	2.25813	0.552709	-0.855408	0.373738	1
937	2900026A02Rik	212.891	221.832	203.95	0.91939	-0.121251	0.500917	1
938	2900041M22Rik	0.124921	0	0.249843	Inf	Inf	0.998905	1
939	2900052N01Rik	0.121843	0.243686	0	0	#NAME?	1	1
940	2900053A13Rik	283.063	298.865	267.261	0.894253	-0.161245	0.341533	1
941	2900055J20Rik	0	0	0	NA	NA	NA	NA
942	2900056M20Rik	18.5083	12.2764	24.7403	2.01527	1.01098	0.010912	0.236286
943	2900057B20Rik	0	0	0	NA	NA	NA	NA
944	2900060B14Rik	0.380429	0.511014	0.249843	0.488915	-1.03234	1	1
945	2900073C17Rik	0	0	0	NA	NA	NA	NA
946	2900076A07Rik	30.9992	27.2937	34.7047	1.27153	0.346562	0.475582	1
947	2900079G21Rik	0.381125	0.508156	0.254093	0.500029	-0.999916	1	1
948	2900092C05Rik	0	0	0	NA	NA	NA	NA
949	2900092D14Rik	0.127046	0	0.254093	Inf	Inf	0.998905	1
950	2900092E17Rik	218.402	211.546	225.257	1.06481	0.0906012	0.607142	1
951	2900093L17Rik	0	0	0	NA	NA	NA	NA
952	2900097C17Rik	1344.27	1244.04	1444.49	1.16112	0.215522	0.139149	0.786045
953	3010001F23Rik	0	0	0	NA	NA	NA	NA
954	3010003L21Rik	12.7055	13.9297	11.4813	0.824233	-0.278876	0.587114	1
955	3010026O09Rik	78.9953	80.2235	77.7672	0.969381	-0.044864	0.883583	1
956	3010033K07Rik	28.9898	30.1303	27.8493	0.924296	-0.113574	0.719428	1
957	3021401N23Rik	1.72467	2.19683	1.2525	0.570139	-0.810614	0.60725	1
958	3100002H09Rik	0	0	0	NA	NA	NA	NA
959	3100003L05Rik	0	0	0	NA	NA	NA	NA
960	3110001D03Rik	255.254	249.358	261.15	1.04729	0.0666605	0.70562	1
961	3110001I22Rik	24.5285	23.3337	25.7234	1.10242	0.140669	0.674265	1
962	3110002H16Rik	579.039	595.455	562.622	0.944862	-0.0818244	0.602684	1
963	3110003A17Rik	43.5238	40.1854	46.8622	1.16615	0.221751	0.444008	1
964	3110007F17Rik	0.869738	1.23065	0.508825	0.41346	-1.27418	0.631786	1
965	3110009E18Rik	9.92537	10.1855	9.66523	0.948918	-0.0756442	0.958982	1
966	3110009F21Rik	0	0	0	NA	NA	NA	NA
967	3110009M11Rik	0.127366	0	0.254732	Inf	Inf	0.998905	1
968	3110015C05Rik	0	0	0	NA	NA	NA	NA
969	3110018I06Rik	0	0	0	NA	NA	NA	NA
970	3110021A11Rik	3.13756	3.3069	2.96821	0.89758	-0.155888	1	1
971	3110021N24Rik	8.46923	7.75847	9.17999	1.18322	0.242719	0.682464	1
972	3110035E14Rik	0.36181	0.48452	0.239101	0.49348	-1.01894	1	1
973	3110039I08Rik	0	0	0	NA	NA	NA	NA
974	3110039M20Rik	0	0	0	NA	NA	NA	NA
975	3110040M04Rik	0	0	0	NA	NA	NA	NA
976	3110040N11Rik	127.592	120.22	134.963	1.12263	0.166886	0.45787	1
977	3110043A19Rik	0.127046	0	0.254093	Inf	Inf	0.998905	1
978	3110043O21Rik	113.852	98.9159	128.788	1.302	0.380728	0.239956	0.917699
979	3110045C21Rik	11.1094	11.9386	10.2803	0.861096	-0.215755	0.700273	1
980	3110047P20Rik	2.09581	2.19969	1.99193	0.905548	-0.143137	1	1
981	3110052M02Rik	43.4534	33.0782	53.8286	1.62731	0.702493	0.0108826	0.236258
982	3110053B16Rik	3.6073	3.7213	3.49331	0.938732	-0.0912143	1	1
983	3110056K07Rik	39.2446	39.6569	38.8322	0.979202	-0.030321	0.951128	1
984	3110056O03Rik	151.856	164.671	139.04	0.844353	-0.244082	0.208469	0.892006
985	3110057O12Rik	138.043	125.586	150.501	1.19839	0.261096	0.188542	0.866598
986	3110062M04Rik	6.19083	8.64106	3.74059	0.432886	-1.20794	0.0773523	0.632178
987	3110070M22Rik	8.96516	9.57393	8.35639	0.872828	-0.196231	0.86212	1
988	3110079O15Rik	0	0	0	NA	NA	NA	NA
989	3110082D06Rik	0	0	0	NA	NA	NA	NA
990	3110082I17Rik	9.04018	7.91206	10.1683	1.28516	0.361952	0.534778	1
991	3110082J24Rik	0.118988	0.237975	0	0	#NAME?	1	1
992	3110099E03Rik	0	0	0	NA	NA	NA	NA
993	3200001D21Rik	0.38398	0.513867	0.254093	0.494472	-1.01604	1	1
994	3200002M19Rik	46.6118	49.7021	43.5215	0.875649	-0.191576	0.58879	1
995	3222401L13Rik	1.72704	1.95886	1.49521	0.763308	-0.389662	0.869243	1
996	3230401D17Rik	148.896	143.944	153.847	1.0688	0.0959915	0.59171	1
997	3300002A11Rik	0	0	0	NA	NA	NA	NA
998	3300002I08Rik	3.10324	1.52447	4.682	3.07124	1.61882	0.101544	0.700243
999	3300005D01Rik	1.4676	1.44784	1.48735	1.02729	0.0388398	1	1
1000	3425401B19Rik	0	0	0	NA	NA	NA	NA
1001	3632451O06Rik	3.58486	2.45846	4.71126	1.91635	0.93836	0.321596	0.985183
1002	3632454L22Rik	0.867537	0.716784	1.01829	1.42064	0.506537	0.995365	1
1003	3830403N18Rik	1.10846	1.20417	1.01276	0.841047	-0.249742	1	1
1004	3830406C13Rik	32.4576	33.4071	31.5081	0.943156	-0.084431	0.824938	1
1005	3830408C21Rik	4.66152	6.30857	3.01447	0.477837	-1.06541	0.194432	0.874968
1006	3830417A13Rik	0	0	0	NA	NA	NA	NA
1007	3930402G23Rik	4.3745	5.30162	3.44738	0.65025	-0.620934	0.531192	1
1008	4430402I18Rik	13.8774	15.8184	11.9364	0.754592	-0.406231	0.383176	1
1009	4631405J19Rik	0.381779	0	0.763557	Inf	Inf	0.462442	1
1010	4631423B10Rik	1.97554	1.99106	1.96002	0.984411	-0.0226676	1	1
1011	4632411P08Rik	0.97723	1.445	0.509464	0.352571	-1.50401	0.495375	1
1012	4632415K11Rik	73.389	74.376	72.402	0.973459	-0.0388078	0.865228	1
1013	4632427E13Rik	2.01817	0.754701	3.28163	4.34826	2.12044	0.118966	0.742893
1014	4632428C04Rik	10.5223	10.4997	10.545	1.00432	0.00621822	1	1
1015	4632428N05Rik	44.672	40.9981	48.346	1.17923	0.237841	0.432264	1
1016	4632434I11Rik	9.22924	10.4386	8.0199	0.768295	-0.380268	0.513038	1
1017	4731417B20Rik	0	0	0	NA	NA	NA	NA
1018	4731419I09Rik	12.4773	13.8066	11.1481	0.807449	-0.308557	0.543082	1
1019	4732415M23Rik	1.13773	1.05423	1.22124	1.15842	0.212156	0.994709	1
1020	4732416N19Rik	3.23105	3.44828	3.01383	0.874009	-0.19428	0.907415	1
1021	4732418C07Rik	98.7798	89.822	107.738	1.19946	0.262379	0.21356	0.89628
1022	4732456N10Rik	0	0	0	NA	NA	NA	NA
1023	4732471D19Rik	121.106	121.503	120.709	0.993469	-0.00945294	1	1
1024	4732471J01Rik	32.5031	33.6369	31.3693	0.932585	-0.100693	0.79582	1
1025	4732490B19Rik	0.381125	0.508156	0.254093	0.500029	-0.999916	1	1
1026	4732491K20Rik	8.34134	7.91284	8.76984	1.1083	0.148354	0.860484	1
1027	4831426I19Rik	26.2304	30.1131	22.3476	0.74212	-0.430275	0.209513	0.892965
1028	4831440D22Rik	6.85571	6.9316	6.77983	0.978104	-0.0319395	1	1
1029	4831440E17Rik	53.6301	54.4147	52.8455	0.971163	-0.0422153	0.947305	1
1030	4832428D23Rik	0	0	0	NA	NA	NA	NA
1031	4833403I15Rik	2.09857	1.95602	2.24113	1.14576	0.196309	0.993481	1
1032	4833411C07Rik	215.162	235.124	195.2	0.830198	-0.268472	0.13003	0.767709
1033	4833412C05Rik	0.477942	0.716784	0.239101	0.333574	-1.58392	0.765537	1
1034	4833417C18Rik	3.82404	3.67689	3.97119	1.08004	0.111087	0.989841	1
1035	4833418N02Rik	49.1956	48.789	49.6021	1.01667	0.0238458	0.946561	1
1036	4833419F23Rik	5.838	5.20342	6.47258	1.24391	0.314882	0.693221	1
1037	4833420G17Rik	423.319	454.956	391.683	0.860925	-0.21604	0.196577	0.877485
1038	4833422C13Rik	42.981	45.0959	40.8661	0.906204	-0.142092	0.649843	1
1039	4833423E24Rik	0.11955	0	0.239101	Inf	Inf	0.998905	1
1040	4833424O15Rik	0.48775	0.481667	0.493833	1.02526	0.035987	1	1
1041	4833427F10Rik	0.246597	0	0.493194	Inf	Inf	0.689199	1
1042	4833427G06Rik	0	0	0	NA	NA	NA	NA
1043	4833428L15Rik	0	0	0	NA	NA	NA	NA
1044	4833431D13Rik	0.243909	0.237975	0.249843	1.04987	0.0702088	1	1
1045	4833438C02Rik	34.1267	39.6525	28.6009	0.72129	-0.471348	0.134507	0.774505
1046	4833439L19Rik	231.371	247.04	215.701	0.873142	-0.195712	0.252642	0.930562
1047	4921501E09Rik	0	0	0	NA	NA	NA	NA
1048	4921504A21Rik	0.615747	0.237975	0.993519	4.17488	2.06173	0.567819	1
1049	4921504E06Rik	0	0	0	NA	NA	NA	NA
1050	4921506M07Rik	8.86288	6.78945	10.9363	1.61078	0.687762	0.242	0.919408
1051	4921507L20Rik	6.17601	7.37455	4.97746	0.674951	-0.567144	0.416901	1
1052	4921507P07Rik	9.22001	11.4427	6.99736	0.611516	-0.709538	0.207526	0.892002
1053	4921508A21Rik	0.121843	0.243686	0	0	#NAME?	1	1
1054	4921508D12Rik	0	0	0	NA	NA	NA	NA
1055	4921509C19Rik	0	0	0	NA	NA	NA	NA
1056	4921509O07Rik	0	0	0	NA	NA	NA	NA
1057	4921510H08Rik	0	0	0	NA	NA	NA	NA
1058	4921511C10Rik	0.641151	0.270181	1.01212	3.74609	1.90538	0.562848	1
1059	4921511H03Rik	0	0	0	NA	NA	NA	NA
1060	4921511I17Rik	0.3843	0.513867	0.254732	0.495716	-1.01242	1	1
1061	4921511M17Rik	0	0	0	NA	NA	NA	NA
1062	4921513H07Rik	0	0	0	NA	NA	NA	NA
1063	4921513I03Rik	0.375921	0.751843	0	0	#NAME?	0.468719	1
1064	4921515E04Rik	0	0	0	NA	NA	NA	NA
1065	4921517D21Rik	0	0	0	NA	NA	NA	NA
1066	4921517D22Rik	0	0	0	NA	NA	NA	NA
1067	4921517L17Rik	9.97828	11.6656	8.291	0.710724	-0.492638	0.360307	1
1068	4921522P10Rik	0.614964	0.725353	0.504575	0.695626	-0.523616	1	1
1069	4921524J17Rik	108.023	117.176	98.8695	0.843767	-0.245083	0.255326	0.93348
1070	4921524L21Rik	0	0	0	NA	NA	NA	NA
1071	4921525B02Rik	0	0	0	NA	NA	NA	NA
1072	4921525O09Rik	0	0	0	NA	NA	NA	NA
1073	4921528I01Rik	0	0	0	NA	NA	NA	NA
1074	4921528I07Rik	0	0	0	NA	NA	NA	NA
1075	4921528O07Rik	0	0	0	NA	NA	NA	NA
1076	4921530D09Rik	1.09797	0.963329	1.23262	1.27954	0.355627	0.994639	1
1077	4921530L18Rik	11.1932	10.153	12.2335	1.20491	0.26893	0.623654	1
1078	4921530L21Rik	0	0	0	NA	NA	NA	NA
1079	4921531C22Rik	22.2619	25.8239	18.7	0.724135	-0.465669	0.210537	0.894729
1080	4921531P14Rik	0	0	0	NA	NA	NA	NA
1081	4921536K21Rik	0	0	0	NA	NA	NA	NA
1082	4921539E11Rik	0	0	0	NA	NA	NA	NA
1083	4921539H07Rik	0	0	0	NA	NA	NA	NA
1084	4922501C03Rik	44.9001	39.7575	50.0428	1.2587	0.331934	0.220032	0.898212
1085	4922501L14Rik	0	0	0	NA	NA	NA	NA
1086	4922502D21Rik	0	0	0	NA	NA	NA	NA
1087	4922502H24Rik	0	0	0	NA	NA	NA	NA
1088	4922502N22Rik	0	0	0	NA	NA	NA	NA
1089	4922505E12Rik	0	0	0	NA	NA	NA	NA
1090	4922505G16Rik	9.3543	6.01189	12.6967	2.11193	1.07856	0.0471707	0.512324
1091	4930401B11Rik	0	0	0	NA	NA	NA	NA
1092	4930401C15Rik	0.36181	0.48452	0.239101	0.49348	-1.01894	1	1
1093	4930401O10Rik	0	0	0	NA	NA	NA	NA
1094	4930401O12Rik	0	0	0	NA	NA	NA	NA
1095	4930402F06Rik	0	0	0	NA	NA	NA	NA
1096	4930402F11Rik	0	0	0	NA	NA	NA	NA
1097	4930402H24Rik	209.171	238.561	179.782	0.75361	-0.408111	0.0199374	0.333684
1098	4930402K13Rik	0	0	0	NA	NA	NA	NA
1099	4930403N07Rik	0	0	0	NA	NA	NA	NA
1100	4930404A05Rik	0	0	0	NA	NA	NA	NA
1101	4930404A10Rik	0	0	0	NA	NA	NA	NA
1102	4930404H11Rik	40.7324	45.2868	36.178	0.798864	-0.323979	0.454956	1
1103	4930404I05Rik	4.23049	3.73272	4.72826	1.2667	0.34108	0.727136	1
1104	4930404N11Rik	25.238	23.8503	26.6257	1.11637	0.158813	0.681154	1
1105	4930405A10Rik	0	0	0	NA	NA	NA	NA
1106	4930405A21Rik	2.66017	2.79875	2.5216	0.900973	-0.150444	1	1
1107	4930405D11Rik	0	0	0	NA	NA	NA	NA
1108	4930405J17Rik	0	0	0	NA	NA	NA	NA
1109	4930405P13Rik	6.55516	6.637	6.47331	0.975338	-0.036026	1	1
1110	4930406D18Rik	0	0	0	NA	NA	NA	NA
1111	4930407I10Rik	0	0	0	NA	NA	NA	NA
1112	4930408F14Rik	0	0	0	NA	NA	NA	NA
1113	4930412B13Rik	0	0	0	NA	NA	NA	NA
1114	4930412C18Rik	76.7802	79.5371	74.0232	0.930676	-0.103649	0.635458	1
1115	4930412D23Rik	0	0	0	NA	NA	NA	NA
1116	4930412F15Rik	0.389169	0.778337	0	0	#NAME?	0.463424	1
1117	4930412M03Rik	12.8538	13.6709	12.0366	0.880455	-0.183679	0.724569	1
1118	4930412O13Rik	0.247783	0.240833	0.254732	1.05771	0.0809447	1	1
1119	4930413E15Rik	0	0	0	NA	NA	NA	NA
1120	4930413F20Rik	0	0	0	NA	NA	NA	NA
1121	4930413G21Rik	72.9706	83.4497	62.4915	0.748852	-0.417248	0.0798642	0.64016
1122	4930413M19Rik	0	0	0	NA	NA	NA	NA
1123	4930414L22Rik	86.1662	84.4723	87.86	1.0401	0.0567277	0.79732	1
1124	4930414N06Rik	2.32234	2.64915	1.99554	0.753275	-0.408751	0.773375	1
1125	4930415F15Rik	0	0	0	NA	NA	NA	NA
1126	4930415L06Rik	0	0	0	NA	NA	NA	NA
1127	4930415O20Rik	1.10143	0.716784	1.48607	2.07325	1.05189	0.663533	1
1128	4930417G10Rik	2.24826	1.74167	2.75484	1.58173	0.661503	0.636565	1
1129	4930417O13Rik	0	0	0	NA	NA	NA	NA
1130	4930417O22Rik	0	0	0	NA	NA	NA	NA
1131	4930419G24Rik	0	0	0	NA	NA	NA	NA
1132	4930420G21Rik	0	0	0	NA	NA	NA	NA
1133	4930420K17Rik	1066.97	1101.23	1032.71	0.937787	-0.0926674	0.56669	1
1134	4930421P07Rik	0	0	0	NA	NA	NA	NA
1135	4930422G04Rik	6.93997	6.37046	7.50948	1.1788	0.237316	0.782498	1
1136	4930423M02Rik	0	0	0	NA	NA	NA	NA
1137	4930425K10Rik	0	0	0	NA	NA	NA	NA
1138	4930425O10Rik	0.249209	0.243686	0.254732	1.04533	0.0639544	1	1
1139	4930426D05Rik	0.13509	0.270181	0	0	#NAME?	1	1
1140	4930426I24Rik	0.492631	0.237975	0.747287	3.14019	1.65085	0.756768	1
1141	4930426L09Rik	0.745335	0.487373	1.0033	2.05858	1.04165	0.792809	1
1142	4930427A07Rik	0.877579	0	1.75516	Inf	Inf	0.0944441	0.681771
1143	4930428D18Rik	0	0	0	NA	NA	NA	NA
1144	4930428E07Rik	0	0	0	NA	NA	NA	NA
1145	4930428E23Rik	0.61983	0.989818	0.249843	0.252413	-1.98614	0.573319	1
1146	4930428G15Rik	0	0	0	NA	NA	NA	NA
1147	4930428O21Rik	0	0	0	NA	NA	NA	NA
1148	4930429B21Rik	1.7242	1.47434	1.97405	1.33894	0.421094	0.855985	1
1149	4930429D17Rik	0	0	0	NA	NA	NA	NA
1150	4930429F11Rik	0	0	0	NA	NA	NA	NA
1151	4930429F24Rik	1.378	1.77387	0.982137	0.55367	-0.852901	0.700654	1
1152	4930430A15Rik	0	0	0	NA	NA	NA	NA
1153	4930430D24Rik	0	0	0	NA	NA	NA	NA
1154	4930430F08Rik	28.5423	24.6172	32.4675	1.31889	0.399329	0.239213	0.916854
1155	4930430F21Rik	0	0	0	NA	NA	NA	NA
1156	4930430J02Rik	0	0	0	NA	NA	NA	NA
1157	4930430J20Rik	0	0	0	NA	NA	NA	NA
1158	4930430O22Rik	0	0	0	NA	NA	NA	NA
1159	4930431F12Rik	0	0	0	NA	NA	NA	NA
1160	4930431P03Rik	0.7468	0.475951	1.01765	2.13814	1.09636	0.792687	1
1161	4930431P19Rik	9.8239	10.0946	9.55319	0.946365	-0.0795321	0.90121	1
1162	4930432E11Rik	0.240831	0.481662	0	0	#NAME?	0.695691	1
1163	4930432J09Rik	0.238538	0.237975	0.239101	1.00473	0.00680711	1	1
1164	4930432K09Rik	0	0	0	NA	NA	NA	NA
1165	4930432K21Rik	0.867634	1.24207	0.493194	0.397073	-1.33252	0.632049	1
1166	4930432M17Rik	0	0	0	NA	NA	NA	NA
1167	4930433B08Rik	0	0	0	NA	NA	NA	NA
1168	4930433I11Rik	0	0	0	NA	NA	NA	NA
1169	4930433N12Rik	0.118988	0.237975	0	0	#NAME?	1	1
1170	4930434J06Rik	0	0	0	NA	NA	NA	NA
1171	4930435E12Rik	0	0	0	NA	NA	NA	NA
1172	4930438A08Rik	0.371686	0.243686	0.499686	2.05053	1.03599	0.997236	1
1173	4930438E09Rik	0	0	0	NA	NA	NA	NA
1174	4930440C22Rik	0	0	0	NA	NA	NA	NA
1175	4930441J16Rik	0	0	0	NA	NA	NA	NA
1176	4930441O14Rik	8.29932	9.17285	7.42579	0.80954	-0.304825	0.650232	1
1177	4930442E04Rik	0	0	0	NA	NA	NA	NA
1178	4930442J19Rik	0	0	0	NA	NA	NA	NA
1179	4930442L01Rik	6.50659	7.47767	5.53551	0.740272	-0.433872	0.538347	1
1180	4930443G12Rik	0	0	0	NA	NA	NA	NA
1181	4930443O20Rik	0.491692	0.478809	0.504575	1.05381	0.0756188	1	1
1182	4930444A02Rik	33.5706	32.6266	34.5146	1.05787	0.0811562	0.804293	1
1183	4930444F02Rik	0	0	0	NA	NA	NA	NA
1184	4930444G20Rik	0	0	0	NA	NA	NA	NA
1185	4930444M15Rik	0	0	0	NA	NA	NA	NA
1186	4930444P10Rik	0	0	0	NA	NA	NA	NA
1187	4930445E18Rik	0	0	0	NA	NA	NA	NA
1188	4930447A16Rik	0	0	0	NA	NA	NA	NA
1189	4930447C04Rik	0	0	0	NA	NA	NA	NA
1190	4930447F04Rik	0	0	0	NA	NA	NA	NA
1191	4930447J18Rik	0	0	0	NA	NA	NA	NA
1192	4930447K03Rik	0.240833	0.481667	0	0	#NAME?	0.69569	1
1193	4930447N08Rik	0	0	0	NA	NA	NA	NA
1194	4930448C13Rik	0	0	0	NA	NA	NA	NA
1195	4930448F12Rik	0	0	0	NA	NA	NA	NA
1196	4930448H16Rik	0	0	0	NA	NA	NA	NA
1197	4930448I06Rik	0	0	0	NA	NA	NA	NA
1198	4930448I18Rik	0	0	0	NA	NA	NA	NA
1199	4930448N21Rik	0.247463	0.240833	0.254093	1.05506	0.0773205	1	1
1200	4930449C09Rik	0	0	0	NA	NA	NA	NA
1201	4930449E01Rik	0	0	0	NA	NA	NA	NA
1202	4930449E18Rik	0.11955	0	0.239101	Inf	Inf	0.998905	1
1203	4930449I24Rik	0	0	0	NA	NA	NA	NA
1204	4930451C15Rik	0	0	0	NA	NA	NA	NA
1205	4930451G09Rik	12.7327	13.4802	11.9852	0.8891	-0.169582	0.770566	1
1206	4930451I11Rik	0	0	0	NA	NA	NA	NA
1207	4930452A19Rik	0	0	0	NA	NA	NA	NA
1208	4930452B06Rik	2.94466	3.64755	2.24177	0.614597	-0.702288	0.511448	1
1209	4930452G13Rik	0	0	0	NA	NA	NA	NA
1210	4930452N14Rik	0	0	0	NA	NA	NA	NA
1211	4930453H23Rik	0	0	0	NA	NA	NA	NA
1212	4930453N24Rik	252.72	241.388	264.052	1.09389	0.129469	0.472841	1
1213	4930455B14Rik	0	0	0	NA	NA	NA	NA
1214	4930455C13Rik	61.9998	55.4404	68.5592	1.23663	0.306414	0.215977	0.897583
1215	4930455D15Rik	0	0	0	NA	NA	NA	NA
1216	4930455F16Rik	0	0	0	NA	NA	NA	NA
1217	4930455F23Rik	93.792	99.4482	88.1358	0.886248	-0.174218	0.422822	1
1218	4930455G09Rik	2.62861	2.47273	2.7845	1.12609	0.171318	0.991703	1
1219	4930455H04Rik	25.6985	27.4411	23.9559	0.872992	-0.195959	0.57741	1
1220	4930455J16Rik	0	0	0	NA	NA	NA	NA
1221	4930456L15Rik	0.120417	0.240833	0	0	#NAME?	1	1
1222	4930458A03Rik	0	0	0	NA	NA	NA	NA
1223	4930459L07Rik	0	0	0	NA	NA	NA	NA
1224	4930461G14Rik	0	0	0	NA	NA	NA	NA
1225	4930465A12Rik	0	0	0	NA	NA	NA	NA
1226	4930465K10Rik	0.247463	0.240833	0.254093	1.05506	0.0773205	1	1
1227	4930465M20Rik	0	0	0	NA	NA	NA	NA
1228	4930467D21Rik	0	0	0	NA	NA	NA	NA
1229	4930467E23Rik	0.371518	0	0.743037	Inf	Inf	0.466589	1
1230	4930467K11Rik	0.395102	0.540362	0.249843	0.462362	-1.11291	1	1
1231	4930468A15Rik	0	0	0	NA	NA	NA	NA
1232	4930469G21Rik	0	0	0	NA	NA	NA	NA
1233	4930470F04Rik	0.120417	0.240833	0	0	#NAME?	1	1
1234	4930470H14Rik	0	0	0	NA	NA	NA	NA
1235	4930470P17Rik	0	0	0	NA	NA	NA	NA
1236	4930471C04Rik	0	0	0	NA	NA	NA	NA
1237	4930471D02Rik	0	0	0	NA	NA	NA	NA
1238	4930471G03Rik	0	0	0	NA	NA	NA	NA
1239	4930471I20Rik	12.6608	11.2977	14.0238	1.24131	0.311858	0.512479	1
1240	4930471L23Rik	0	0	0	NA	NA	NA	NA
1241	4930471M09Rik	0	0	0	NA	NA	NA	NA
1242	4930471M23Rik	192.089	188.632	195.547	1.03666	0.0519366	0.792908	1
1243	4930472D16Rik	0	0	0	NA	NA	NA	NA
1244	4930473A02Rik	60.8079	63.365	58.2508	0.91929	-0.121409	0.620573	1
1245	4930473A06Rik	99.9211	98.0684	101.774	1.03778	0.0535063	0.892486	1
1246	4930473O22Rik	0	0	0	NA	NA	NA	NA
1247	4930474G06Rik	0	0	0	NA	NA	NA	NA
1248	4930474H20Rik	0	0	0	NA	NA	NA	NA
1249	4930474M22Rik	0.254732	0	0.509464	Inf	Inf	0.685413	1
1250	4930474N05Rik	0	0	0	NA	NA	NA	NA
1251	4930474N09Rik	0	0	0	NA	NA	NA	NA
1252	4930478L05Rik	0	0	0	NA	NA	NA	NA
1253	4930478P22Rik	0	0	0	NA	NA	NA	NA
1254	4930479D17Rik	0.246354	0.237975	0.254732	1.07041	0.0981688	1	1
1255	4930479M11Rik	0	0	0	NA	NA	NA	NA
1256	4930480E11Rik	0	0	0	NA	NA	NA	NA
1257	4930480G23Rik	167.805	176.909	158.701	0.897079	-0.156694	0.422863	1
1258	4930480K15Rik	0.118988	0.237975	0	0	#NAME?	1	1
1259	4930480M12Rik	0	0	0	NA	NA	NA	NA
1260	4930481A15Rik	335.997	351.944	320.05	0.909376	-0.137052	0.406383	1
1261	4930481B07Rik	8.34907	7.98868	8.70946	1.09023	0.124626	0.86046	1
1262	4930483J18Rik	0.367014	0.240833	0.493194	2.04786	1.03412	0.997226	1
1263	4930483K19Rik	2.73315	1.74167	3.72464	2.13855	1.09663	0.31767	0.982718
1264	4930483O08Rik	0	0	0	NA	NA	NA	NA
1265	4930485B16Rik	24.6349	23.7695	25.5003	1.07281	0.101399	0.840204	1
1266	4930486F22Rik	0.127046	0	0.254093	Inf	Inf	0.998905	1
1267	4930486I03Rik	0	0	0	NA	NA	NA	NA
1268	4930486L24Rik	4.68726	5.36558	4.00895	0.747161	-0.420509	0.607139	1
1269	4930487D11Rik	0.50385	0.513867	0.493833	0.961012	-0.0573733	1	1
1270	4930487H11Rik	0.868251	0.511014	1.22549	2.39815	1.26192	0.623847	1
1271	4930488B22Rik	0	0	0	NA	NA	NA	NA
1272	4930488L21Rik	0	0	0	NA	NA	NA	NA
1273	4930488N24Rik	0	0	0	NA	NA	NA	NA
1274	4930500A05Rik	0	0	0	NA	NA	NA	NA
1275	4930500F04Rik	0	0	0	NA	NA	NA	NA
1276	4930500J02Rik	0	0	0	NA	NA	NA	NA
1277	4930500L23Rik	0	0	0	NA	NA	NA	NA
1278	4930502A04Rik	0	0	0	NA	NA	NA	NA
1279	4930502E09Rik	0.76828	1.02773	0.508825	0.495094	-1.01423	0.799011	1
1280	4930502E18Rik	0	0	0	NA	NA	NA	NA
1281	4930503B20Rik	0	0	0	NA	NA	NA	NA
1282	4930503E14Rik	0	0	0	NA	NA	NA	NA
1283	4930503L19Rik	23.7747	22.6147	24.9348	1.1026	0.140903	0.792188	1
1284	4930503O07Rik	0	0	0	NA	NA	NA	NA
1285	4930504O13Rik	0	0	0	NA	NA	NA	NA
1286	4930505A04Rik	0	0	0	NA	NA	NA	NA
1287	4930505G20Rik	0	0	0	NA	NA	NA	NA
1288	4930505H01Rik	29.8088	26.8254	32.7922	1.22243	0.289749	0.381345	1
1289	4930505M18Rik	0	0	0	NA	NA	NA	NA
1290	4930505O20Rik	0	0	0	NA	NA	NA	NA
1291	4930506C21Rik	818.686	865.997	771.376	0.890737	-0.166928	0.451651	1
1292	4930506M07Rik	358.452	375.35	341.553	0.90996	-0.136125	0.408611	1
1293	4930507D05Rik	6.17826	5.87087	6.48566	1.10472	0.143679	0.914311	1
1294	4930509E16Rik	1.35626	0.966182	1.74633	1.80746	0.853963	0.691082	1
1295	4930509J09Rik	0	0	0	NA	NA	NA	NA
1296	4930509K18Rik	0	0	0	NA	NA	NA	NA
1297	4930510E17Rik	0	0	0	NA	NA	NA	NA
1298	4930511A02Rik	0.120417	0.240833	0	0	#NAME?	1	1
1299	4930511E03Rik	0	0	0	NA	NA	NA	NA
1300	4930511I11Rik	0.243909	0.237975	0.249843	1.04987	0.0702088	1	1
1301	4930511M06Rik	0.737742	0.237975	1.23751	5.20016	2.37855	0.421881	1
1302	4930511M11Rik	0	0	0	NA	NA	NA	NA
1303	4930512B01Rik	1.37712	1.73595	1.01829	0.586589	-0.769578	0.700711	1
1304	4930512H18Rik	1.36466	1.74166	0.987666	0.567083	-0.818369	0.701509	1
1305	4930513D17Rik	0	0	0	NA	NA	NA	NA
1306	4930513N10Rik	7.98759	10.7613	5.21392	0.484508	-1.04541	0.0770466	0.632178
1307	4930513O06Rik	4.22536	3.66547	4.78526	1.3055	0.384598	0.727214	1
1308	4930515B02Rik	0	0	0	NA	NA	NA	NA
1309	4930515G01Rik	4.25441	4.02655	4.48226	1.11318	0.154681	0.900374	1
1310	4930515G13Rik	0	0	0	NA	NA	NA	NA
1311	4930515L03Rik	0	0	0	NA	NA	NA	NA
1312	4930515L19Rik	0	0	0	NA	NA	NA	NA
1313	4930517E11Rik	0	0	0	NA	NA	NA	NA
1314	4930518I15Rik	18.2127	13.3331	23.0922	1.73194	0.79239	0.0399118	0.475039
1315	4930518P08Rik	0	0	0	NA	NA	NA	NA
1316	4930519D14Rik	0	0	0	NA	NA	NA	NA
1317	4930519F16Rik	0	0	0	NA	NA	NA	NA
1318	4930519F24Rik	0	0	0	NA	NA	NA	NA
1319	4930519G04Rik	0	0	0	NA	NA	NA	NA
1320	4930519H02Rik	0	0	0	NA	NA	NA	NA
1321	4930520O04Rik	1.23173	0.960476	1.50298	1.56483	0.646007	0.83352	1
1322	4930520P13Rik	0	0	0	NA	NA	NA	NA
1323	4930521E06Rik	0	0	0	NA	NA	NA	NA
1324	4930522H14Rik	0	0	0	NA	NA	NA	NA
1325	4930522N08Rik	0	0	0	NA	NA	NA	NA
1326	4930522O17Rik	0	0	0	NA	NA	NA	NA
1327	4930523C07Rik	54.4098	58.7357	50.0839	0.852699	-0.229892	0.394513	1
1328	4930523O13Rik	0	0	0	NA	NA	NA	NA
1329	4930524B15Rik	0	0	0	NA	NA	NA	NA
1330	4930524C18Rik	0	0	0	NA	NA	NA	NA
1331	4930524L23Rik	1.60915	1.23351	1.9848	1.60906	0.686221	0.712707	1
1332	4930524N10Rik	0	0	0	NA	NA	NA	NA
1333	4930524O05Rik	1.84849	2.68421	1.01276	0.377303	-1.4062	0.307017	0.982718
1334	4930524O08Rik	0	0	0	NA	NA	NA	NA
1335	4930525D18Rik	0	0	0	NA	NA	NA	NA
1336	4930525F21Rik	0.121843	0.243686	0	0	#NAME?	1	1
1337	4930525G20Rik	5.33552	5.89164	4.7794	0.811218	-0.301839	0.702608	1
1338	4930525M21Rik	0	0	0	NA	NA	NA	NA
1339	4930526D03Rik	0	0	0	NA	NA	NA	NA
1340	4930526I15Rik	97.2309	100.362	94.0999	0.937605	-0.0929482	0.708087	1
1341	4930526L06Rik	0	0	0	NA	NA	NA	NA
1342	4930527F14Rik	0.627117	0.240833	1.0134	4.20789	2.0731	0.565561	1
1343	4930527G23Rik	0	0	0	NA	NA	NA	NA
1344	4930527J03Rik	0	0	0	NA	NA	NA	NA
1345	4930528A17Rik	12.849	9.79143	15.9067	1.62455	0.70004	0.144596	0.79717
1346	4930528D03Rik	0	0	0	NA	NA	NA	NA
1347	4930528P14Rik	0	0	0	NA	NA	NA	NA
1348	4930529F24Rik	0	0	0	NA	NA	NA	NA
1349	4930529K09Rik	0	0	0	NA	NA	NA	NA
1350	4930529L06Rik	0	0	0	NA	NA	NA	NA
1351	4930529M08Rik	0	0	0	NA	NA	NA	NA
1352	4930533B01Rik	0	0	0	NA	NA	NA	NA
1353	4930533L02Rik	0	0	0	NA	NA	NA	NA
1354	4930533P14Rik	0	0	0	NA	NA	NA	NA
1355	4930538K18Rik	1.87507	2.25268	1.49745	0.664743	-0.589131	0.742843	1
1356	4930539C22Rik	0	0	0	NA	NA	NA	NA
1357	4930539E08Rik	0.731505	0.963324	0.499686	0.51871	-0.947	0.802198	1
1358	4930539J05Rik	41.824	40.4556	43.1924	1.06765	0.0944376	0.775072	1
1359	4930539M17Rik	0	0	0	NA	NA	NA	NA
1360	4930539N22Rik	0	0	0	NA	NA	NA	NA
1361	4930540M03Rik	0	0	0	NA	NA	NA	NA
1362	4930542C16Rik	0	0	0	NA	NA	NA	NA
1363	4930542C21Rik	0.482225	0.725348	0.239101	0.329636	-1.60105	0.764808	1
1364	4930542D17Rik	1.237	1.23351	1.24048	1.00565	0.008124	1	1
1365	4930542H20Rik	0	0	0	NA	NA	NA	NA
1366	4930542N06Rik	0	0	0	NA	NA	NA	NA
1367	4930543E12Rik	0	0	0	NA	NA	NA	NA
1368	4930544D05Rik	0	0	0	NA	NA	NA	NA
1369	4930544G11Rik	0.13509	0.270181	0	0	#NAME?	1	1
1370	4930544L04Rik	0	0	0	NA	NA	NA	NA
1371	4930544M13Rik	0	0	0	NA	NA	NA	NA
1372	4930544O15Rik	1.36429	1.71517	1.0134	0.590845	-0.759149	0.701534	1
1373	4930545E07Rik	0	0	0	NA	NA	NA	NA
1374	4930545H06Rik	0	0	0	NA	NA	NA	NA
1375	4930545L23Rik	0.246597	0	0.493194	Inf	Inf	0.689199	1
1376	4930546C10Rik	0	0	0	NA	NA	NA	NA
1377	4930546K05Rik	0.127366	0	0.254732	Inf	Inf	0.998905	1
1378	4930547C10Rik	0.239101	0	0.478202	Inf	Inf	0.692827	1
1379	4930547E08Rik	0	0	0	NA	NA	NA	NA
1380	4930547E14Rik	0	0	0	NA	NA	NA	NA
1381	4930547N16Rik	2.10984	1.73881	2.48087	1.42676	0.512743	0.744853	1
1382	4930548F15Rik	0	0	0	NA	NA	NA	NA
1383	4930548G14Rik	0	0	0	NA	NA	NA	NA
1384	4930548H24Rik	0.120417	0.240833	0	0	#NAME?	1	1
1385	4930548J01Rik	0	0	0	NA	NA	NA	NA
1386	4930548K13Rik	0	0	0	NA	NA	NA	NA
1387	4930549C01Rik	0.118988	0.237975	0	0	#NAME?	1	1
1388	4930549G23Rik	2.95263	2.89569	3.00958	1.03933	0.0556547	1	1
1389	4930550C14Rik	1.02609	0.784048	1.26813	1.61742	0.69369	0.814744	1
1390	4930550G17Rik	1.98361	2.69356	1.27366	0.472854	-1.08053	0.528844	1
1391	4930550L24Rik	0	0	0	NA	NA	NA	NA
1392	4930552N02Rik	0	0	0	NA	NA	NA	NA
1393	4930552P12Rik	1.00272	0.992676	1.01276	1.02023	0.0288984	1	1
1394	4930553E22Rik	0	0	0	NA	NA	NA	NA
1395	4930553J12Rik	0	0	0	NA	NA	NA	NA
1396	4930553P18Rik	0.127366	0	0.254732	Inf	Inf	0.998905	1
1397	4930554C24Rik	0	0	0	NA	NA	NA	NA
1398	4930555A03Rik	0.612181	0.237975	0.986388	4.14492	2.05134	0.568538	1
1399	4930555B11Rik	0	0	0	NA	NA	NA	NA
1400	4930555F03Rik	0	0	0	NA	NA	NA	NA
1401	4930555G01Rik	0	0	0	NA	NA	NA	NA
1402	4930556A20Rik	0	0	0	NA	NA	NA	NA
1403	4930556C24Rik	0	0	0	NA	NA	NA	NA
1404	4930556G01Rik	0	0	0	NA	NA	NA	NA
1405	4930556J02Rik	0	0	0	NA	NA	NA	NA
1406	4930556J24Rik	2.97367	3.18952	2.75782	0.864649	-0.209813	0.903014	1
1407	4930556L07Rik	0	0	0	NA	NA	NA	NA
1408	4930556M19Rik	88.5982	89.2752	87.9212	0.984834	-0.0220481	0.962783	1
1409	4930556N09Rik	0	0	0	NA	NA	NA	NA
1410	4930557A04Rik	0	0	0	NA	NA	NA	NA
1411	4930557J02Rik	0	0	0	NA	NA	NA	NA
1412	4930558C23Rik	0	0	0	NA	NA	NA	NA
1413	4930558G05Rik	0	0	0	NA	NA	NA	NA
1414	4930558J18Rik	0.61252	0.725353	0.499686	0.688886	-0.537663	1	1
1415	4930558K02Rik	0.127366	0	0.254732	Inf	Inf	0.998905	1
1416	4930562A09Rik	0	0	0	NA	NA	NA	NA
1417	4930562C15Rik	0.370956	0.237975	0.503936	2.1176	1.08243	0.997234	1
1418	4930562F07Rik	34.2229	39.0859	29.3598	0.75116	-0.412808	0.178512	0.848769
1419	4930563D23Rik	0	0	0	NA	NA	NA	NA
1420	4930563E18Rik	1.47662	1.70009	1.25314	0.7371	-0.440067	0.884046	1
1421	4930563E22Rik	1.88621	2.0147	1.75771	0.872445	-0.196864	1	1
1422	4930563F08Rik	0	0	0	NA	NA	NA	NA
1423	4930563I02Rik	0	0	0	NA	NA	NA	NA
1424	4930563M20Rik	0	0	0	NA	NA	NA	NA
1425	4930564B18Rik	0	0	0	NA	NA	NA	NA
1426	4930564C03Rik	0	0	0	NA	NA	NA	NA
1427	4930564D02Rik	0	0	0	NA	NA	NA	NA
1428	4930564G21Rik	0	0	0	NA	NA	NA	NA
1429	4930564K09Rik	0	0	0	NA	NA	NA	NA
1430	4930565A17	0	0	0	NA	NA	NA	NA
1431	4930565D16Rik	0	0	0	NA	NA	NA	NA
1432	4930565N06Rik	7.00143	1.50083	12.502	8.33006	3.05833	2.65604e-05	0.00303628
1433	4930567H12Rik	0	0	0	NA	NA	NA	NA
1434	4930567H17Rik	0	0	0	NA	NA	NA	NA
1435	4930567J20Rik	0	0	0	NA	NA	NA	NA
1436	4930567K20Rik	0	0	0	NA	NA	NA	NA
1437	4930568B11Rik	0	0	0	NA	NA	NA	NA
1438	4930568D16Rik	0	0	0	NA	NA	NA	NA
1439	4930568E12Rik	0	0	0	NA	NA	NA	NA
1440	4930568G15Rik	0	0	0	NA	NA	NA	NA
1441	4930568K20Rik	1.3671	1.49797	1.23623	0.825268	-0.277065	1	1
1442	4930569F06Rik	0	0	0	NA	NA	NA	NA
1443	4930570G19Rik	0.241394	0.243686	0.239101	0.981182	-0.0274072	1	1
1444	4930571K23Rik	0	0	0	NA	NA	NA	NA
1445	4930572J05Rik	28.0193	34.9176	21.1209	0.604879	-0.725281	0.0374804	0.462023
1446	4930572K03Rik	0	0	0	NA	NA	NA	NA
1447	4930572O13Rik	0	0	0	NA	NA	NA	NA
1448	4930573C08Rik	0	0	0	NA	NA	NA	NA
1449	4930573C15Rik	0	0	0	NA	NA	NA	NA
1450	4930573O16Rik	0	0	0	NA	NA	NA	NA
1451	4930577N17Rik	5.78597	5.08363	6.48831	1.27631	0.351982	0.619745	1
1452	4930578C19Rik	0	0	0	NA	NA	NA	NA
1453	4930578E11Rik	0	0	0	NA	NA	NA	NA
1454	4930578I06Rik	0	0	0	NA	NA	NA	NA
1455	4930578I07Rik	0	0	0	NA	NA	NA	NA
1456	4930578M01Rik	0	0	0	NA	NA	NA	NA
1457	4930578N18Rik	0	0	0	NA	NA	NA	NA
1458	4930579C12Rik	0.262137	0.270181	0.254093	0.940455	-0.0885695	1	1
1459	4930579C15Rik	1.47731	1.4829	1.47172	0.992459	-0.0109201	1	1
1460	4930579D07Rik	0	0	0	NA	NA	NA	NA
1461	4930579F01Rik	1.73193	1.71231	1.75155	1.02291	0.0326832	1	1
1462	4930579G18Rik	9.92782	7.897	11.9586	1.51433	0.598677	0.271951	0.951553
1463	4930579G22Rik	5.70825	4.90183	6.51468	1.32903	0.410374	0.620902	1
1464	4930579G24Rik	2.04254	1.83257	2.25251	1.22915	0.297665	0.878025	1
1465	4930579K19Rik	1.11491	1.2278	1.00202	0.81611	-0.293164	1	1
1466	4930581F22Rik	272.192	270.019	274.365	1.01609	0.023035	0.848694	1
1467	4930583I09Rik	0	0	0	NA	NA	NA	NA
1468	4930583K01Rik	1.50301	1.22779	1.77824	1.44832	0.534378	0.875612	1
1469	4930583P06Rik	0	0	0	NA	NA	NA	NA
1470	4930584F24Rik	0	0	0	NA	NA	NA	NA
1471	4930588J15Rik	0	0	0	NA	NA	NA	NA
1472	4930588K23Rik	0	0	0	NA	NA	NA	NA
1473	4930588N13Rik	0	0	0	NA	NA	NA	NA
1474	4930589L23Rik	0.13509	0.270181	0	0	#NAME?	1	1
1475	4930589P08Rik	0	0	0	NA	NA	NA	NA
1476	4930590J08Rik	0	0	0	NA	NA	NA	NA
1477	4930590L20Rik	0	0	0	NA	NA	NA	NA
1478	4930591A17Rik	0	0	0	NA	NA	NA	NA
1479	4930592A05Rik	149.755	149.373	150.136	1.00511	0.00735567	0.960821	1
1480	4930592I03Rik	0.120417	0.240833	0	0	#NAME?	1	1
1481	4930593A02Rik	1.35735	1.4772	1.23751	0.837742	-0.255423	1	1
1482	4930593C16Rik	0	0	0	NA	NA	NA	NA
1483	4930594M22Rik	57.0898	60.3833	53.7964	0.890914	-0.166641	0.534433	1
1484	4930595M18Rik	0	0	0	NA	NA	NA	NA
1485	4930596D02Rik	0	0	0	NA	NA	NA	NA
1486	4930596M17Rik	0	0	0	NA	NA	NA	NA
1487	4930597G03Rik	0	0	0	NA	NA	NA	NA
1488	4930597L12Rik	0	0	0	NA	NA	NA	NA
1489	4930597O21Rik	30.6863	30.4384	30.9342	1.01629	0.0233116	0.973918	1
1490	4930598F16Rik	0	0	0	NA	NA	NA	NA
1491	4930599N23Rik	5.99381	4.2788	7.70881	1.80163	0.849302	0.211835	0.896249
1492	4931400O07Rik	0	0	0	NA	NA	NA	NA
1493	4931402G19Rik	23.4823	22.8666	24.0979	1.05385	0.0756669	0.836511	1
1494	4931403E22Rik	5.35082	3.5241	7.17754	2.0367	1.02623	0.153736	0.814614
1495	4931403G20Rik	1.23677	0.992681	1.48086	1.49178	0.577032	0.833334	1
1496	4931403M11Rik	0	0	0	NA	NA	NA	NA
1497	4931406B18Rik	0	0	0	NA	NA	NA	NA
1498	4931406C07Rik	2656.33	2460.85	2851.8	1.15887	0.212714	0.190289	0.869342
1499	4931406H21Rik	1.97255	1.93522	2.00989	1.03859	0.0546219	1	1
1500	4931406P16Rik	111.001	111.585	110.416	0.989518	-0.0152023	0.964139	1
1501	4931408A02Rik	5.26007	5.97399	4.54615	0.760992	-0.394048	0.624874	1
1502	4931408C20Rik	0	0	0	NA	NA	NA	NA
1503	4931408D14Rik	274.954	343.33	206.577	0.601686	-0.732917	3.84771e-05	0.00412876
1504	4931409K22Rik	0	0	0	NA	NA	NA	NA
1505	4931414P19Rik	39.0259	33.0071	45.0447	1.3647	0.448581	0.134157	0.773781
1506	4931417E11Rik	0	0	0	NA	NA	NA	NA
1507	4931417G12Rik	0	0	0	NA	NA	NA	NA
1508	4931419H13Rik	0	0	0	NA	NA	NA	NA
1509	4931420L22Rik	0	0	0	NA	NA	NA	NA
1510	4931422A03Rik	15.0402	13.3714	16.709	1.24961	0.321479	0.477668	1
1511	4931423N10Rik	0.118988	0.237975	0	0	#NAME?	1	1
1512	4931428F04Rik	18.9503	15.4373	22.4632	1.45513	0.541143	0.182868	0.858729
1513	4931428L18Rik	0	0	0	NA	NA	NA	NA
1514	4931429I11Rik	0	0	0	NA	NA	NA	NA
1515	4931429L15Rik	1.14474	1.53018	0.759307	0.496221	-1.01095	0.669497	1
1516	4931429P17Rik	0	0	0	NA	NA	NA	NA
1517	4931430N09Rik	0	0	0	NA	NA	NA	NA
1518	4931431B13Rik	0	0	0	NA	NA	NA	NA
1519	4931431C16Rik	6.50862	7.61505	5.40219	0.709409	-0.495311	0.578057	1
1520	4931431F19Rik	0	0	0	NA	NA	NA	NA
1521	4931440F15Rik	9.41382	9.52983	9.29782	0.975655	-0.0355567	0.957714	1
1522	4931440J10Rik	0.127366	0	0.254732	Inf	Inf	0.998905	1
1523	4931440L10Rik	0.254413	0	0.508825	Inf	Inf	0.685558	1
1524	4931440P22Rik	8.21169	7.6476	8.77578	1.14752	0.19852	0.812845	1
1525	4932411E22Rik	0	0	0	NA	NA	NA	NA
1526	4932411L15	0	0	0	NA	NA	NA	NA
1527	4932411N23Rik	0	0	0	NA	NA	NA	NA
1528	4932412D23Rik	0	0	0	NA	NA	NA	NA
1529	4932413F04Rik	0	0	0	NA	NA	NA	NA
1530	4932414N04Rik	0	0	0	NA	NA	NA	NA
1531	4932415G12Rik	49.6696	60.1091	39.2302	0.652649	-0.61562	0.0187977	0.323586
1532	4932415M13Rik	0	0	0	NA	NA	NA	NA
1533	4932416H05Rik	22.3112	25.1955	19.427	0.77105	-0.375103	0.307334	0.982718
1534	4932416K20Rik	0	0	0	NA	NA	NA	NA
1535	4932418E24Rik	0.509145	0	1.01829	Inf	Inf	0.310339	0.982718
1536	4932422M17Rik	232.959	215.205	250.713	1.16499	0.22032	0.390698	1
1537	4932425I24Rik	0.48743	0.481667	0.493194	1.02393	0.0341187	1	1
1538	4932429P05Rik	0	0	0	NA	NA	NA	NA
1539	4932431L22Rik	0	0	0	NA	NA	NA	NA
1540	4932431P20Rik	0	0	0	NA	NA	NA	NA
1541	4932435O22Rik	0	0	0	NA	NA	NA	NA
1542	4932438A13Rik	736.591	725.214	747.968	1.03138	0.044569	0.774059	1
1543	4932438H23Rik	0.493752	0.237975	0.749528	3.14961	1.65517	0.774264	1
1544	4932441J04Rik	0	0	0	NA	NA	NA	NA
1545	4932442L08Rik	0	0	0	NA	NA	NA	NA
1546	4932443I19Rik	0.239101	0	0.478202	Inf	Inf	0.692827	1
1547	4932443L11Rik	12.9734	13.759	12.1879	0.885813	-0.174926	0.773311	1
1548	4932702P03Rik	63.9709	69.627	58.3148	0.837531	-0.255785	0.287347	0.968975
1549	4933400B14Rik	0	0	0	NA	NA	NA	NA
1550	4933400C05Rik	0	0	0	NA	NA	NA	NA
1551	4933400C23	0	0	0	NA	NA	NA	NA
1552	4933400F03Rik	0	0	0	NA	NA	NA	NA
1553	4933400F21Rik	0.367877	0.481662	0.254093	0.527534	-0.922664	1	1
1554	4933400L20Rik	0	0	0	NA	NA	NA	NA
1555	4933401D09Rik	0.60351	1.20702	0	0	#NAME?	0.274731	0.95353
1556	4933401H06Rik	0	0	0	NA	NA	NA	NA
1557	4933401P06Rik	0	0	0	NA	NA	NA	NA
1558	4933402C06Rik	0	0	0	NA	NA	NA	NA
1559	4933402D24Rik	0.118988	0.237975	0	0	#NAME?	1	1
1560	4933402E13Rik	0	0	0	NA	NA	NA	NA
1561	4933402J07Rik	0	0	0	NA	NA	NA	NA
1562	4933402J10Rik	0	0	0	NA	NA	NA	NA
1563	4933402J15Rik	0	0	0	NA	NA	NA	NA
1564	4933402N03Rik	0	0	0	NA	NA	NA	NA
1565	4933402N22Rik	0	0	0	NA	NA	NA	NA
1566	4933402P03Rik	0	0	0	NA	NA	NA	NA
1567	4933403F05Rik	213.794	223.988	203.599	0.908972	-0.137692	0.432673	1
1568	4933403G14Rik	3.26109	3.52695	2.99522	0.849238	-0.23576	0.907118	1
1569	4933403O03Rik	0	0	0	NA	NA	NA	NA
1570	4933403O08Rik	0	0	0	NA	NA	NA	NA
1571	4933404G15Rik	0	0	0	NA	NA	NA	NA
1572	4933404K08Rik	0	0	0	NA	NA	NA	NA
1573	4933404M02Rik	0.239101	0	0.478202	Inf	Inf	0.692827	1
1574	4933404O12Rik	56.2728	66.6222	45.9233	0.689309	-0.536777	0.0370123	0.458634
1575	4933405D12Rik	0.986381	1.71803	0.254732	0.14827	-2.7537	0.231173	0.90621
1576	4933405E24Rik	0	0	0	NA	NA	NA	NA
1577	4933405L10Rik	0.124921	0	0.249843	Inf	Inf	0.998905	1
1578	4933405O20Rik	0	0	0	NA	NA	NA	NA
1579	4933406C10Rik	3.51045	3.28328	3.73762	1.13838	0.186983	0.892163	1
1580	4933406D12Rik	0	0	0	NA	NA	NA	NA
1581	4933406F09Rik	0	0	0	NA	NA	NA	NA
1582	4933406G16Rik	0	0	0	NA	NA	NA	NA
1583	4933406I18Rik	5.18372	7.38392	2.98353	0.404057	-1.30737	0.0828283	0.648827
1584	4933406J08Rik	0	0	0	NA	NA	NA	NA
1585	4933406J10Rik	0	0	0	NA	NA	NA	NA
1586	4933406K04Rik	0	0	0	NA	NA	NA	NA
1587	4933406M09Rik	0.11955	0	0.239101	Inf	Inf	0.998905	1
1588	4933407E24Rik	0	0	0	NA	NA	NA	NA
1589	4933407G14Rik	0.121843	0.243686	0	0	#NAME?	1	1
1590	4933407H18Rik	53.698	43.4873	63.9087	1.46959	0.555416	0.0318734	0.42675
1591	4933407I05Rik	0	0	0	NA	NA	NA	NA
1592	4933407I18Rik	0	0	0	NA	NA	NA	NA
1593	4933407K13Rik	23.645	19.5018	27.7883	1.42491	0.51087	0.160452	0.826452
1594	4933407L21Rik	0.509145	0	1.01829	Inf	Inf	0.310339	0.982718
1595	4933407P14Rik	0	0	0	NA	NA	NA	NA
1596	4933408B17Rik	1.36876	1.49512	1.2424	0.830968	-0.267135	1	1
1597	4933408J17Rik	21.0081	19.7276	22.2887	1.12982	0.176099	0.684781	1
1598	4933408N05Rik	0	0	0	NA	NA	NA	NA
1599	4933409D19Rik	0	0	0	NA	NA	NA	NA
1600	4933409G03Rik	0	0	0	NA	NA	NA	NA
1601	4933411E08Rik	0	0	0	NA	NA	NA	NA
1602	4933411G11Rik	0	0	0	NA	NA	NA	NA
1603	4933411K16Rik	21.0313	19.7215	22.3412	1.13283	0.179935	0.616625	1
1604	4933411K20Rik	52.2385	52.0421	52.4349	1.00755	0.010846	0.968221	1
1605	4933412E12Rik	7.09735	6.74296	7.45175	1.10512	0.144197	0.850575	1
1606	4933412E24Rik	0	0	0	NA	NA	NA	NA
1607	4933412O06Rik	0	0	0	NA	NA	NA	NA
1608	4933413G19Rik	0.496759	0	0.993519	Inf	Inf	0.31403	0.982718
1609	4933413J09Rik	2.75114	2.79304	2.70923	0.969992	-0.0439553	1	1
1610	4933413L06Rik	0	0	0	NA	NA	NA	NA
1611	4933414I15Rik	0	0	0	NA	NA	NA	NA
1612	4933415A04Rik	0.240833	0.481667	0	0	#NAME?	0.69569	1
1613	4933415F23Rik	0	0	0	NA	NA	NA	NA
1614	4933416C03Rik	0	0	0	NA	NA	NA	NA
1615	4933416E03Rik	0	0	0	NA	NA	NA	NA
1616	4933416E14Rik	0	0	0	NA	NA	NA	NA
1617	4933416I08Rik	0	0	0	NA	NA	NA	NA
1618	4933416M06Rik	2.23215	2.70786	1.75644	0.648644	-0.624501	0.650985	1
1619	4933416M07Rik	13.3896	15.1603	11.6189	0.766399	-0.383833	0.442241	1
1620	4933416O17Rik	0	0	0	NA	NA	NA	NA
1621	4933417A18Rik	0	0	0	NA	NA	NA	NA
1622	4933417D19Rik	17.9597	20.5882	15.3312	0.74466	-0.425346	0.335668	0.99454
1623	4933417E11Rik	0	0	0	NA	NA	NA	NA
1624	4933417O13Rik	0.118988	0.237975	0	0	#NAME?	1	1
1625	4933421I07Rik	0	0	0	NA	NA	NA	NA
1626	4933421O10Rik	99.2709	81.4158	117.126	1.43861	0.52468	0.0173185	0.309718
1627	4933422A05Rik	0.120417	0.240833	0	0	#NAME?	1	1
1628	4933422H20Rik	64.3843	66.9061	61.8624	0.924614	-0.113076	0.633482	1
1629	4933424B01Rik	321.52	295.115	347.926	1.17895	0.237506	0.153088	0.814614
1630	4933424G05Rik	0.124921	0	0.249843	Inf	Inf	0.998905	1
1631	4933424G06Rik	0.118988	0.237975	0	0	#NAME?	1	1
1632	4933425B07Rik	0	0	0	NA	NA	NA	NA
1633	4933425H06Rik	0	0	0	NA	NA	NA	NA
1634	4933425L06Rik	0	0	0	NA	NA	NA	NA
1635	4933426D04Rik	4.91299	5.29227	4.53372	0.856668	-0.223191	0.865075	1
1636	4933426K07Rik	0	0	0	NA	NA	NA	NA
1637	4933426M11Rik	144.766	144.333	145.2	1.00601	0.00864373	0.959172	1
1638	4933427D06Rik	0	0	0	NA	NA	NA	NA
1639	4933427D14Rik	38.3133	36.7953	39.8312	1.08251	0.114376	0.715633	1
1640	4933427E11Rik	0.874976	0.995534	0.754418	0.757802	-0.400108	1	1
1641	4933427E13Rik	0	0	0	NA	NA	NA	NA
1642	4933427G17Rik	0.24226	0.48452	0	0	#NAME?	0.694989	1
1643	4933427G23Rik	6.76144	5.23357	8.2893	1.58387	0.663456	0.320494	0.984334
1644	4933427I22Rik	0	0	0	NA	NA	NA	NA
1645	4933428C19Rik	0	0	0	NA	NA	NA	NA
1646	4933428G20Rik	5.84991	8.2381	3.46173	0.42021	-1.25082	0.0834529	0.650768
1647	4933428M09Rik	0	0	0	NA	NA	NA	NA
1648	4933429K18Rik	0	0	0	NA	NA	NA	NA
1649	4933429O19Rik	0	0	0	NA	NA	NA	NA
1650	4933430H16Rik	0	0	0	NA	NA	NA	NA
1651	4933430I17Rik	1.39046	2.28773	0.493194	0.215582	-2.21369	0.220239	0.898277
1652	4933430M04Rik	0	0	0	NA	NA	NA	NA
1653	4933430N04Rik	0	0	0	NA	NA	NA	NA
1654	4933431E20Rik	40.458	44.0804	36.8356	0.835645	-0.259038	0.391478	1
1655	4933431G14Rik	20.3207	19.0552	21.5863	1.13283	0.179931	0.679096	1
1656	4933432B09Rik	5.10587	3.93849	6.27325	1.59281	0.67157	0.405323	1
1657	4933432G23Rik	0	0	0	NA	NA	NA	NA
1658	4933432I03Rik	0.13509	0.270181	0	0	#NAME?	1	1
1659	4933432I09Rik	0	0	0	NA	NA	NA	NA
1660	4933432K03Rik	0	0	0	NA	NA	NA	NA
1661	4933433C11Rik	0.118988	0.237975	0	0	#NAME?	1	1
1662	4933433F19Rik	0	0	0	NA	NA	NA	NA
1663	4933433G08Rik	0	0	0	NA	NA	NA	NA
1664	4933433G15Rik	0.845836	0.719637	0.972035	1.35073	0.433738	0.995323	1
1665	4933433G19Rik	15.0321	16.8576	13.2066	0.78342	-0.352142	0.437491	1
1666	4933433H22Rik	0.873324	1.24207	0.504575	0.406236	-1.29961	0.63134	1
1667	4933433P14Rik	31.5161	36.2176	26.8147	0.740379	-0.433664	0.155747	0.817722
1668	4933434E20Rik	152.529	154.262	150.795	0.977525	-0.0327943	0.894205	1
1669	4933434I20Rik	0	0	0	NA	NA	NA	NA
1670	4933434M16Rik	0	0	0	NA	NA	NA	NA
1671	4933436C20Rik	0	0	0	NA	NA	NA	NA
1672	4933436E23Rik	0	0	0	NA	NA	NA	NA
1673	4933436H12Rik	0	0	0	NA	NA	NA	NA
1674	4933436I01Rik	0	0	0	NA	NA	NA	NA
1675	4933437F05Rik	8.33406	8.65247	8.01565	0.926401	-0.110291	0.889571	1
1676	4933437N03Rik	0	0	0	NA	NA	NA	NA
1677	4933438B17Rik	0	0	0	NA	NA	NA	NA
1678	4933438K21Rik	0.760221	1.26571	0.254732	0.201256	-2.31289	0.423465	1
1679	4933439C10Rik	142.052	150.374	133.73	0.889318	-0.169229	0.377149	1
1680	4933439K11Rik	0.11955	0	0.239101	Inf	Inf	0.998905	1
1681	4933440J02Rik	0.732462	0.243686	1.22124	5.01151	2.32525	0.422904	1
1682	4933440M02Rik	0	0	0	NA	NA	NA	NA
1683	5031410I06Rik	0	0	0	NA	NA	NA	NA
1684	5031414D18Rik	10.7317	14.952	6.51139	0.435485	-1.1993	0.0182339	0.3169
1685	5031425E22Rik	108.193	123.789	92.5958	0.748012	-0.418867	0.0487786	0.520853
1686	5031425F14Rik	2.11323	1.71232	2.51414	1.46826	0.55411	0.744747	1
1687	5031426D15Rik	2.41032	2.31138	2.50925	1.08561	0.118502	0.99216	1
1688	5031434C07Rik	0	0	0	NA	NA	NA	NA
1689	5031434O11Rik	2.9581	4.45523	1.46098	0.327924	-1.60857	0.133011	0.772686
1690	5031439G07Rik	415.38	467.991	362.769	0.775162	-0.367431	0.023836	0.368246
1691	5033403H07Rik	268.093	299.976	236.211	0.787432	-0.344773	0.0640342	0.587446
1692	5033406O09Rik	110.654	95.2288	126.079	1.32396	0.404863	0.136017	0.77722
1693	5033411D12Rik	884.656	905.617	863.695	0.953709	-0.068379	0.643235	1
1694	5033414D02Rik	59.6171	58.5846	60.6496	1.03525	0.0499779	0.891857	1
1695	5033430I15Rik	8.92395	9.35991	8.488	0.906847	-0.141069	0.835382	1
1696	5330411J11Rik	0.37451	0.240833	0.508186	2.11011	1.07732	0.997241	1
1697	5330413P13Rik	0	0	0	NA	NA	NA	NA
1698	5330416C01Rik	0	0	0	NA	NA	NA	NA
1699	5330417C22Rik	15.022	14.523	15.521	1.06871	0.0958769	0.844352	1
1700	5330417H12Rik	0	0	0	NA	NA	NA	NA
1701	5330426P16Rik	4.68305	3.43321	5.9329	1.72809	0.789181	0.331826	0.992473
1702	5330427O13Rik	0.627026	0.511014	0.743037	1.45404	0.540069	0.996201	1
1703	5330432E05Rik	0.121843	0.243686	0	0	#NAME?	1	1
1704	5330434G04Rik	0	0	0	NA	NA	NA	NA
1705	5330438D12Rik	8.94834	9.1481	8.74859	0.956329	-0.0644218	1	1
1706	5330439B14Rik	3.71999	5.93242	1.50756	0.254122	-1.97641	0.0333975	0.436806
1707	5430400D12Rik	7.23767	7.52701	6.94832	0.923118	-0.115413	0.94778	1
1708	5430401F13Rik	0	0	0	NA	NA	NA	NA
1709	5430401H09Rik	0.379334	0	0.758668	Inf	Inf	0.463416	1
1710	5430402E10Rik	0	0	0	NA	NA	NA	NA
1711	5430402O13Rik	23.9176	23.6078	24.2275	1.02625	0.0373788	0.941522	1
1712	5430403N17	0	0	0	NA	NA	NA	NA
1713	5430405G05Rik	0.36876	0.243686	0.493833	2.02651	1.019	0.99723	1
1714	5430405H02Rik	31.7798	36.0436	27.5159	0.763405	-0.389479	0.218623	0.897752
1715	5430407P10Rik	272.499	298.082	246.917	0.828353	-0.271682	0.132684	0.772419
1716	5430411C19Rik	2.1414	2.52572	1.75708	0.695673	-0.523518	0.757965	1
1717	5430416N02Rik	69.0645	67.9038	70.2252	1.03419	0.0484964	0.841245	1
1718	5430416O09Rik	6.38574	8.54652	4.22496	0.494349	-1.0164	0.125356	0.758845
1719	5430417L22Rik	229.208	245.965	212.45	0.863743	-0.211326	0.22785	0.90309
1720	5430419D17Rik	0	0	0	NA	NA	NA	NA
1721	5430421F17Rik	0	0	0	NA	NA	NA	NA
1722	5430421N21Rik	0.254732	0	0.509464	Inf	Inf	0.685413	1
1723	5430425J12Rik	0.118988	0.237975	0	0	#NAME?	1	1
1724	5430427M07Rik	0	0	0	NA	NA	NA	NA
1725	5430427O19Rik	2.23814	1.49797	2.97831	1.98823	0.991483	0.431746	1
1726	5430428K19Rik	0	0	0	NA	NA	NA	NA
1727	5430434I15Rik	0	0	0	NA	NA	NA	NA
1728	5430435G22Rik	5.8425	3.92994	7.75507	1.97333	0.980634	0.173957	0.842899
1729	5430437J10Rik	1.08723	0.963324	1.21114	1.25725	0.330268	0.994619	1
1730	5430440P10Rik	0.118988	0.237975	0	0	#NAME?	1	1
1731	5530400C23Rik	0	0	0	NA	NA	NA	NA
1732	5530401A14Rik	0	0	0	NA	NA	NA	NA
1733	5530401N12Rik	1.37105	1.73881	1.0033	0.577003	-0.79335	0.701099	1
1734	5530601H04Rik	39.4868	35.6805	43.293	1.21335	0.278999	0.330327	0.991436
1735	5730403B10Rik	629.939	650.935	608.944	0.935491	-0.0962049	0.537716	1
1736	5730403I07Rik	0	0	0	NA	NA	NA	NA
1737	5730405O15Rik	6.60999	4.81631	8.40367	1.74484	0.803092	0.201815	0.885876
1738	5730408K05Rik	9.36743	8.99564	9.73923	1.08266	0.114581	0.866824	1
1739	5730409E04Rik	13.8702	15.5274	12.213	0.78654	-0.346407	0.452066	1
1740	5730409K12Rik	10.101	11.7443	8.4577	0.720156	-0.473618	0.40296	1
1741	5730412P04Rik	0	0	0	NA	NA	NA	NA
1742	5730419I09Rik	86.0899	63.858	108.322	1.69629	0.762386	0.00818107	0.196377
1743	5730420D15Rik	2.28765	1.29792	3.27738	2.52511	1.33635	0.264035	0.941478
1744	5730422E09Rik	2.38226	2.48129	2.28323	0.920177	-0.120017	1	1
1745	5730435O14Rik	4.94518	4.12063	5.76973	1.40021	0.485639	0.596745	1
1746	5730455P16Rik	51.4956	56.0625	46.9288	0.83708	-0.256563	0.31947	0.983097
1747	5730457N03Rik	0	0	0	NA	NA	NA	NA
1748	5730460C07Rik	0	0	0	NA	NA	NA	NA
1749	5730469M10Rik	616.519	695.518	537.519	0.772833	-0.371772	0.0159513	0.295045
1750	5730480H06Rik	26.9655	28.6226	25.3084	0.884209	-0.17754	0.625394	1
1751	5730488B01Rik	0	0	0	NA	NA	NA	NA
1752	5730494M16Rik	59.9419	62.0407	57.8432	0.932342	-0.10107	0.723818	1
1753	5730494N06Rik	63.4597	59.9602	66.9591	1.11673	0.159274	0.526381	1
1754	5730507C01Rik	1.95775	1.7066	2.2089	1.29433	0.372204	0.86424	1
1755	5730508B09Rik	22.9257	20.737	25.1143	1.21109	0.2763	0.426796	1
1756	5730522E02Rik	2.61638	2.22904	3.00372	1.34754	0.430327	0.767652	1
1757	5730528L13Rik	2.78592	4.33498	1.23687	0.285323	-1.80933	0.0916382	0.675556
1758	5730559C18Rik	0.243909	0.237975	0.249843	1.04987	0.0702088	1	1
1759	5730588L14Rik	0.367877	0.481662	0.254093	0.527534	-0.922664	1	1
1760	5730596B20Rik	0.743026	0.722495	0.763557	1.05683	0.079748	1	1
1761	5830403L16Rik	1.5964	1.94093	1.25186	0.644979	-0.632675	0.725485	1
1762	5830403M04Rik	0	0	0	NA	NA	NA	NA
1763	5830410O09Rik	0	0	0	NA	NA	NA	NA
1764	5830411N06Rik	0.255507	0.511014	0	0	#NAME?	0.688718	1
1765	5830415F09Rik	34.9879	29.8906	40.0852	1.34107	0.42338	0.327454	0.990482
1766	5830416I19Rik	0	0	0	NA	NA	NA	NA
1767	5830416P10Rik	2.35619	3.18951	1.52286	0.47746	-1.06655	0.367788	1
1768	5830418K08Rik	96.7091	94.1261	99.292	1.05488	0.0770837	0.728437	1
1769	5830418P13Rik	0	0	0	NA	NA	NA	NA
1770	5830428M24Rik	0.127046	0	0.254093	Inf	Inf	0.998905	1
1771	5830432E09Rik	1.71488	1.26286	2.1669	1.71587	0.778941	0.70327	1
1772	5830433I10Rik	11.8823	12.3587	11.4058	0.922894	-0.115763	0.8631	1
1773	5830433M19Rik	44.924	35.8541	53.994	1.50594	0.590661	0.0305767	0.417267
1774	5830444B04Rik	5.13768	3.64182	6.63353	1.82149	0.865115	0.260429	0.938504
1775	5830454E08Rik	8.0115	8.73403	7.28898	0.83455	-0.26093	0.699581	1
1776	5830473C10Rik	738.882	713.614	764.149	1.07082	0.0987097	0.519585	1
1777	5930403L14Rik	1.01794	1.2922	0.743676	0.575509	-0.797089	0.824773	1
1778	5930403N24Rik	0.389503	0.270181	0.508825	1.88328	0.913244	0.99727	1
1779	5930412G12Rik	0	0	0	NA	NA	NA	NA
1780	5930422O12Rik	2.36532	2.76083	1.9698	0.713482	-0.487051	0.772124	1
1781	5930438M14	0.120417	0.240833	0	0	#NAME?	1	1
1782	6030407O03Rik	2.17789	3.35737	0.998408	0.297378	-1.74963	0.155492	0.817208
1783	6030408B16Rik	0.127366	0	0.254732	Inf	Inf	0.998905	1
1784	6030419C18Rik	0.733237	0.478809	0.987666	2.06276	1.04457	0.793827	1
1785	6030422M02Rik	0.883548	1.01917	0.747926	0.733857	-0.446429	1	1
1786	6030426L16Rik	0.745649	0.243686	1.24761	5.11974	2.35607	0.420368	1
1787	6030440G07Rik	0.121843	0.243686	0	0	#NAME?	1	1
1788	6030443J06Rik	3.11825	2.04119	4.1953	2.05532	1.03936	0.283276	0.966435
1789	6030452D12Rik	0	0	0	NA	NA	NA	NA
1790	6030458C11Rik	108.507	94.9023	122.112	1.28672	0.363693	0.0777048	0.632178
1791	6030466F02Rik	0.483876	0.478809	0.488944	1.02117	0.0302185	1	1
1792	6030468B19Rik	0	0	0	NA	NA	NA	NA
1793	6030498E09Rik	0.127366	0	0.254732	Inf	Inf	0.998905	1
1794	6230400D17Rik	7.46053	6.39329	8.52777	1.33386	0.415608	0.547111	1
1795	6230409E13Rik	0.124921	0	0.249843	Inf	Inf	0.998905	1
1796	6230427J02Rik	3.60033	4.74904	2.45162	0.516234	-0.953904	0.332998	0.992473
1797	6330403A02Rik	0.243909	0.237975	0.249843	1.04987	0.0702088	1	1
1798	6330403K07Rik	0.50881	0.508156	0.509464	1.00257	0.00370844	1	1
1799	6330403M23Rik	10.4021	10.3526	10.4516	1.00957	0.0137377	1	1
1800	6330405D24Rik	6.17104	5.3424	6.99969	1.31021	0.389803	0.565464	1
1801	6330406I15Rik	5.50617	0.995534	10.0168	10.0617	3.33081	8.95254e-05	0.00807983
1802	6330407A03Rik	1.11385	0.725353	1.50234	2.07119	1.05046	0.662493	1
1803	6330407J23Rik	0.493179	0.508156	0.478202	0.941052	-0.0876532	1	1
1804	6330408A02Rik	27.9331	29.1523	26.714	0.916357	-0.126018	0.741981	1
1805	6330409D20Rik	1.23701	0.725353	1.74867	2.41078	1.2695	0.571367	1
1806	6330410L21Rik	0	0	0	NA	NA	NA	NA
1807	6330411D24Rik	0	0	0	NA	NA	NA	NA
1808	6330415B21Rik	0	0	0	NA	NA	NA	NA
1809	6330416G13Rik	31.9791	28.1562	35.802	1.27155	0.346587	0.417055	1
1810	6330418K02Rik	9.16093	9.06974	9.25212	1.02011	0.0287226	1	1
1811	6330420H09Rik	0	0	0	NA	NA	NA	NA
1812	6330439K17Rik	2.25291	2.49922	2.00659	0.802888	-0.316729	0.88534	1
1813	6330527O06Rik	0.256934	0.513867	0	0	#NAME?	0.688067	1
1814	6330562C20Rik	8.32536	8.14146	8.50925	1.04517	0.0637444	0.985277	1
1815	6430411K18Rik	0	0	0	NA	NA	NA	NA
1816	6430531B16Rik	0.270181	0.540362	0	0	#NAME?	0.682232	1
1817	6430548G04	0	0	0	NA	NA	NA	NA
1818	6430548M08Rik	42.6904	13.2104	72.1704	5.46317	2.44974	0.000962315	0.0463963
1819	6430550D23Rik	10.1444	11.785	8.50373	0.721571	-0.470788	0.402412	1
1820	6430562O15Rik	21.1722	21.4541	20.8903	0.973718	-0.0384236	0.947733	1
1821	6430571L13Rik	3.09508	1.72088	4.46928	2.59708	1.37689	0.177439	0.84727
1822	6430573F11Rik	47.6306	57.6953	37.566	0.651111	-0.619026	0.0683519	0.60529
1823	6430584L05	0.120417	0.240833	0	0	#NAME?	1	1
1824	6430590A10Rik	0	0	0	NA	NA	NA	NA
1825	6430598A04Rik	3.11713	3.00738	3.22688	1.07299	0.101631	0.990921	1
1826	6430628N08Rik	0	0	0	NA	NA	NA	NA
1827	6430704M03Rik	0.124921	0	0.249843	Inf	Inf	0.998905	1
1828	6530401N04Rik	124.141	133.871	114.411	0.854642	-0.226609	0.269244	0.947058
1829	6530402F18Rik	21.5929	20.323	22.8627	1.12497	0.169887	0.655363	1
1830	6530403G13Rik	5.11099	4.96052	5.26145	1.06066	0.0849678	0.98839	1
1831	6530403M18Rik	0.246765	0.243686	0.249843	1.02526	0.0359945	1	1
1832	6530409C15Rik	0.629638	0.754701	0.504575	0.668576	-0.580837	1	1
1833	6530411M01Rik	0	0	0	NA	NA	NA	NA
1834	6530418L21Rik	0.890817	0.778337	1.0033	1.28903	0.366282	0.995409	1
1835	6530439I21	0	0	0	NA	NA	NA	NA
1836	6720401G13Rik	1078.33	968.593	1188.08	1.2266	0.294665	0.0523123	0.539481
1837	6720416L17Rik	0	0	0	NA	NA	NA	NA
1838	6720456H20Rik	156.96	154.753	159.167	1.02853	0.0405789	0.803824	1
1839	6720468P15Rik	0	0	0	NA	NA	NA	NA
1840	6720483E21Rik	0	0	0	NA	NA	NA	NA
1841	6720489N17Rik	0.13509	0.270181	0	0	#NAME?	1	1
1842	6820408C15Rik	0.498884	0	0.997769	Inf	Inf	0.313386	0.982718
1843	6820426E19Rik	0	0	0	NA	NA	NA	NA
1844	7420426K07Rik	0	0	0	NA	NA	NA	NA
1845	7420461P10Rik	0	0	0	NA	NA	NA	NA
1846	7420700N18Rik	0	0	0	NA	NA	NA	NA
1847	7420701I03Rik	0	0	0	NA	NA	NA	NA
1848	7530416G11Rik	0.121843	0.243686	0	0	#NAME?	1	1
1849	7530420F21Rik	0	0	0	NA	NA	NA	NA
1850	7530422B04Rik	0.270181	0.540362	0	0	#NAME?	0.682232	1
1851	7530428D23Rik	0	0	0	NA	NA	NA	NA
1852	7630403G23Rik	0	0	0	NA	NA	NA	NA
1853	8030411F24Rik	0	0	0	NA	NA	NA	NA
1854	8030423F21Rik	0.121843	0.243686	0	0	#NAME?	1	1
1855	8030423J24Rik	0	0	0	NA	NA	NA	NA
1856	8030442B05Rik	0	0	0	NA	NA	NA	NA
1857	8030443G20Rik	0	0	0	NA	NA	NA	NA
1858	8030451A03Rik	0	0	0	NA	NA	NA	NA
1859	8030453O22Rik	3.09961	4.70177	1.49745	0.318487	-1.65069	0.106292	0.711216
1860	8030462N17Rik	31.2945	30.944	31.6449	1.02265	0.0323144	0.973602	1
1861	8030474K03Rik	0	0	0	NA	NA	NA	NA
1862	8430403D17Rik	1.62777	1.77958	1.47597	0.829394	-0.269871	1	1
1863	8430406I07Rik	57.3923	55.7736	59.0111	1.05805	0.0814032	0.730335	1
1864	8430408G22Rik	443.49	516.717	370.263	0.716569	-0.480823	0.121724	0.748791
1865	8430410A17Rik	90.3162	97.21	83.4223	0.858165	-0.220672	0.31288	0.982718
1866	8430410K20Rik	112.553	104.738	120.368	1.14923	0.200672	0.328858	0.991388
1867	8430419L09Rik	137.433	131.5	143.366	1.09023	0.124634	0.492008	1
1868	8430422H06Rik	0	0	0	NA	NA	NA	NA
1869	8430423G03Rik	0.118988	0.237975	0	0	#NAME?	1	1
1870	8430426J06Rik	1.10656	1.47434	0.738786	0.501097	-0.996838	0.672769	1
1871	8430427H17Rik	1.81226	2.41403	1.2105	0.501442	-0.995845	0.506713	1
1872	8430429K09Rik	14.2021	14.6325	13.7717	0.94117	-0.0874731	0.833091	1
1873	8430431K14Rik	0.62947	0.511014	0.747926	1.46361	0.549531	0.996206	1
1874	8430436N08Rik	0	0	0	NA	NA	NA	NA
1875	8430437L04Rik	0	0	0	NA	NA	NA	NA
1876	9030025P20Rik	103.985	109.048	98.9218	0.907141	-0.140602	0.504364	1
1877	9030204H09Rik	0.380429	0.511014	0.249843	0.488915	-1.03234	1	1
1878	9030224M15Rik	1.62386	1.27142	1.9763	1.5544	0.636356	0.712014	1
1879	9030404E10Rik	0	0	0	NA	NA	NA	NA
1880	9030407P20Rik	15.543	17.6245	13.4615	0.763798	-0.388737	0.38174	1
1881	9030418K01Rik	2.54142	3.35704	1.72581	0.514088	-0.959912	0.53698	1
1882	9030612E09Rik	0	0	0	NA	NA	NA	NA
1883	9030617O03Rik	542.779	602.957	482.601	0.80039	-0.321225	0.140204	0.787965
1884	9030619P08Rik	56.0974	49.3681	62.8267	1.27262	0.347799	0.346461	1
1885	9030624G23Rik	0.252287	0	0.504575	Inf	Inf	0.686534	1
1886	9030624J02Rik	535.781	579.806	491.755	0.848137	-0.237631	0.135929	0.77722
1887	9130004J05Rik	0.13509	0.270181	0	0	#NAME?	1	1
1888	9130008F23Rik	0.880177	0.751843	1.00851	1.34139	0.423723	0.995389	1
1889	9130011E15Rik	108.304	113.684	102.924	0.905353	-0.143448	0.48861	1
1890	9130011J15Rik	163.379	163.012	163.745	1.0045	0.0064716	0.994226	1
1891	9130014G24Rik	51.8931	46.103	57.6832	1.25118	0.323292	0.380353	1
1892	9130015A21Rik	0.490506	0.237975	0.743037	3.12233	1.64262	0.75711	1
1893	9130015L21Rik	0	0	0	NA	NA	NA	NA
1894	9130017K11Rik	0.366315	0.243686	0.488944	2.00645	1.00464	0.997225	1
1895	9130017N09Rik	2.75656	2.51429	2.99883	1.19272	0.254253	0.880774	1
1896	9130019O22Rik	22.6026	25.3043	19.9009	0.786465	-0.346545	0.355878	1
1897	9130019P16Rik	83.9925	87.7107	80.2743	0.915216	-0.127816	0.537021	1
1898	9130023H24Rik	12.5029	14.2854	10.7204	0.750446	-0.41418	0.388555	1
1899	9130024F11Rik	2.70075	1.72088	3.68062	2.13881	1.09681	0.319232	0.98284
1900	9130204L05Rik	0	0	0	NA	NA	NA	NA
1901	9130206I24Rik	2.1162	2.21761	2.01478	0.908536	-0.138385	1	1
1902	9130208D14Rik	12.7767	7.59175	17.9617	2.36595	1.24242	0.0668795	0.598234
1903	9130209A04Rik	0	0	0	NA	NA	NA	NA
1904	9130213A22Rik	1.38342	2.00328	0.763557	0.381154	-1.39155	0.429558	1
1905	9130221F21Rik	0	0	0	NA	NA	NA	NA
1906	9130221H12Rik	593.593	580.758	606.428	1.0442	0.0623999	0.676855	1
1907	9130227L01Rik	0	0	0	NA	NA	NA	NA
1908	9130230L23Rik	0.880739	0.513867	1.24761	2.42789	1.2797	0.62235	1
1909	9130401M01Rik	299.446	335.6	263.292	0.784542	-0.350078	0.0378389	0.465166
1910	9130409I23Rik	177.084	193.193	160.975	0.833234	-0.263206	0.216773	0.897752
1911	9130409J20Rik	0	0	0	NA	NA	NA	NA
1912	9230009I02Rik	0	0	0	NA	NA	NA	NA
1913	9230019H11Rik	0	0	0	NA	NA	NA	NA
1914	9230020A06Rik	0	0	0	NA	NA	NA	NA
1915	9230102K24Rik	0.240833	0.481667	0	0	#NAME?	0.69569	1
1916	9230102O04Rik	0	0	0	NA	NA	NA	NA
1917	9230104L09Rik	0	0	0	NA	NA	NA	NA
1918	9230105E05Rik	0	0	0	NA	NA	NA	NA
1919	9230109A22Rik	0	0	0	NA	NA	NA	NA
1920	9230110C19Rik	3.80818	5.3746	2.24177	0.417104	-1.26152	0.242689	0.920343
1921	9230110F15Rik	0	0	0	NA	NA	NA	NA
1922	9230110K08Rik	0.741676	1.23351	0.249843	0.202546	-2.30368	0.427029	1
1923	9230112D13Rik	0.13509	0.270181	0	0	#NAME?	1	1
1924	9230112J17Rik	0.246354	0.237975	0.254732	1.07041	0.0981688	1	1
1925	9230113P08Rik	0	0	0	NA	NA	NA	NA
1926	9230114K14Rik	12.8931	11.0283	14.758	1.33819	0.420286	0.368252	1
1927	9230115E21Rik	0.36125	0.7225	0	0	#NAME?	0.548934	1
1928	9230116N13Rik	7.75245	9.52743	5.97747	0.627396	-0.672551	0.290775	0.972262
1929	9330020H09Rik	43.629	45.1651	42.0929	0.931978	-0.101632	0.743914	1
1930	9330102E08Rik	8.63132	9.98832	7.27431	0.728282	-0.457432	0.447647	1
1931	9330104G04Rik	3.45325	4.68748	2.21901	0.47339	-1.0789	0.265487	0.943082
1932	9330111N05Rik	0.374131	0.243686	0.504575	2.07059	1.05004	0.99724	1
1933	9330117O12	0	0	0	NA	NA	NA	NA
1934	9330133O14Rik	12.015	11.7157	12.3142	1.05108	0.0718792	0.93094	1
1935	9330151L19Rik	138.465	134.746	142.184	1.0552	0.0775196	0.708983	1
1936	9330154J02Rik	0.127366	0	0.254732	Inf	Inf	0.998905	1
1937	9330158H04Rik	0	0	0	NA	NA	NA	NA
1938	9330159F19Rik	0	0	0	NA	NA	NA	NA
1939	9330159M07Rik	17.437	16.0865	18.7875	1.1679	0.223922	0.617365	1
1940	9330161L09Rik	0.36788	0.481667	0.254093	0.527528	-0.922679	1	1
1941	9330162B11Rik	0.118988	0.237975	0	0	#NAME?	1	1
1942	9330175E14Rik	8.63475	6.37869	10.8908	1.70737	0.771778	0.152808	0.8146
1943	9330175M20Rik	0	0	0	NA	NA	NA	NA
1944	9330178D15Rik	0	0	0	NA	NA	NA	NA
1945	9330179D12Rik	0.124921	0	0.249843	Inf	Inf	0.998905	1
1946	9330182L06Rik	4.8953	6.26987	3.52073	0.561533	-0.832558	0.297587	0.97813
1947	9330182O14Rik	0.120417	0.240833	0	0	#NAME?	1	1
1948	9330188P03Rik	0	0	0	NA	NA	NA	NA
1949	9430002A10Rik	2.74321	3.23678	2.24963	0.695021	-0.524872	0.683325	1
1950	9430007A20Rik	0.120417	0.240833	0	0	#NAME?	1	1
1951	9430008C03Rik	158.608	147.095	170.121	1.15653	0.209805	0.263051	0.94041
1952	9430014N10Rik	0	0	0	NA	NA	NA	NA
1953	9430015G10Rik	16.9783	20.8821	13.0746	0.626117	-0.675495	0.113338	0.731361
1954	9430016H08Rik	386.137	399.922	372.353	0.931063	-0.10305	0.503906	1
1955	9430018G01Rik	1.00005	0.751843	1.24825	1.66025	0.731405	0.816082	1
1956	9430019J16Rik	0	0	0	NA	NA	NA	NA
1957	9430020K01Rik	41.4225	42.4135	40.4316	0.953272	-0.0690402	0.783074	1
1958	9430021M05Rik	0.124921	0	0.249843	Inf	Inf	0.998905	1
1959	9430023L20Rik	285.576	314.13	257.022	0.818204	-0.289467	0.080289	0.640503
1960	9430024F10Rik	2.86225	3.21886	2.50564	0.778426	-0.361369	0.793764	1
1961	9430031J16Rik	0	0	0	NA	NA	NA	NA
1962	9430032N09Rik	0	0	0	NA	NA	NA	NA
1963	9430037G07Rik	37.5064	31.1423	43.8705	1.40871	0.494376	0.222149	0.899597
1964	9430038I01Rik	51.7219	56.0882	47.3555	0.844305	-0.244164	0.333534	0.992763
1965	9430041J12Rik	0.11955	0	0.239101	Inf	Inf	0.998905	1
1966	9430060I03Rik	23.7787	25.2346	22.3228	0.884611	-0.176884	0.647595	1
1967	9430069I07Rik	0	0	0	NA	NA	NA	NA
1968	9430076C15Rik	0.13509	0.270181	0	0	#NAME?	1	1
1969	9430076G02Rik	0	0	0	NA	NA	NA	NA
1970	9430077A04Rik	0	0	0	NA	NA	NA	NA
1971	9430083A17Rik	4.74507	4.75475	4.73539	0.995929	-0.00588584	1	1
1972	9430091E24Rik	31.4155	31.5978	31.2332	0.988461	-0.0167435	0.996473	1
1973	9530002B09Rik	0	0	0	NA	NA	NA	NA
1974	9530003J23Rik	0	0	0	NA	NA	NA	NA
1975	9530004P13Rik	0.11955	0	0.239101	Inf	Inf	0.998905	1
1976	9530008L14Rik	2872.16	2780.91	2963.4	1.06562	0.0916971	0.506148	1
1977	9530026F06Rik	0	0	0	NA	NA	NA	NA
1978	9530026P05Rik	2.46668	1.95601	2.97735	1.52215	0.606115	0.654282	1
1979	9530027J09Rik	26.1163	24.3674	27.8652	1.14354	0.193511	0.567494	1
1980	9530036M11Rik	0.247463	0.240833	0.254093	1.05506	0.0773205	1	1
1981	9530036O11Rik	0.121843	0.243686	0	0	#NAME?	1	1
1982	9530048J24Rik	4.61196	3.18095	6.04297	1.89974	0.9258	0.272509	0.951974
1983	9530051G07Rik	0.491069	0	0.982137	Inf	Inf	0.315774	0.982718
1984	9530052C20Rik	0.988444	1.4772	0.499686	0.338265	-1.56377	0.49385	1
1985	9530052E02Rik	1.00999	0.751848	1.26813	1.68669	0.754192	0.815566	1
1986	9530053A07Rik	0.270181	0.540362	0	0	#NAME?	0.682232	1
1987	9530059O14Rik	0	0	0	NA	NA	NA	NA
1988	9530068E07Rik	531.038	538.783	523.292	0.971247	-0.0420893	0.804305	1
1989	9530077C05Rik	4.82358	2.01185	7.63531	3.79517	1.92416	0.083316	0.649967
1990	9530080O11Rik	23.4827	20.1673	26.7981	1.32879	0.41011	0.236607	0.914191
1991	9530082P21Rik	254.022	276.651	231.392	0.836404	-0.257727	0.141204	0.789506
1992	9530091C08Rik	4.98029	4.44665	5.51394	1.24002	0.310364	0.746476	1
1993	9630013A20Rik	0	0	0	NA	NA	NA	NA
1994	9630013D21Rik	198.984	189.592	208.375	1.09907	0.136285	0.489923	1
1995	9630014M24Rik	0.121843	0.243686	0	0	#NAME?	1	1
1996	9630028B13Rik	0.967116	1.2013	0.732934	0.610118	-0.712841	0.827641	1
1997	9630028H03Rik	0	0	0	NA	NA	NA	NA
1998	9630033F20Rik	33.8329	32.7033	34.9626	1.06909	0.0963776	0.750547	1
[truncated: 24,168 more rows]
