# Supplementary material for: Pharmacologic IRE1/XBP1s activation promotes systemic adaptive remodeling in obesity
Source: Nat Commun. 2022 Feb 1;13:608. doi: 10.1038/s41467-022-28271-2 (PMC8807832; doi:10.1038/s41467-022-28271-2)
Supplement: Supplementary file 7 — Supplementary Data 4 [file 41467_2022_28271_MOESM7_ESM.xlsx]

## Sheet: Sheet1
Table S4. Expression of gluconeogenesis genes, as defined by the gluconeogenesis reactome, in livers from DIO mice treated with vehicle or IXA4 used to prepare Fig. 3a. Gluconeogenesis gene expression from RNA-seq (see Table S1) from DIO mice treated daily for 8 weeks with either vehicle or IXA4 (50 mpk). The individual fold change for 4 individual IXA4-treated mice relative to the average of veh…
	id	baseMean	baseMeanA	baseMeanB	foldChange	log2FoldChange	pval	padj
2840	Aldoa	1882.1	1971.1	1793.11	0.909699	-0.136538	0.403029	1
2842	Aldob	51785.2	55182.3	48388.1	0.876877	-0.189553	0.176613	0.846314
2843	Aldoc	151.29	146.882	155.699	1.06003	0.0841025	0.666967	1
7296	Eno1	1304.39	1480.45	1128.34	0.762157	-0.391839	0.0277883	0.398762
7297	Eno2	3.84623	2.0147	5.67776	2.81817	1.49476	0.087742	0.662723	*Identified as a significant outlier by ROUT outlier test
7298	Eno3	98.6686	104.739	92.598	0.884083	-0.177747	0.459898	1
7877	Fbp1	16130.7	17511	14750.3	0.842344	-0.247518	0.0874287	0.662199
7878	Fbp2	9.03511	10.0767	7.99353	0.793269	-0.334118	0.560407	1
8325	G6pc	2498.21	3422.76	1573.65	0.459759	-1.12105	0.000405351	0.0251635	*Identified as a significant outlier by ROUT outlier test
8327	G6pc3	107.843	111.686	104.001	0.931189	-0.102854	0.593037	1
8418	Gapdh	846.957	900.699	793.214	0.880665	-0.183335	0.210554	0.894729
8419	Gapdhs	8.62922	7.79799	9.46045	1.21319	0.278808	0.628143	1
10964	Got1	2171.47	2544.75	1798.19	0.706629	-0.500976	0.0718257	0.617376
10966	Got2	2015.95	2123.04	1908.86	0.899112	-0.153427	0.282247	0.965178
14753	Mdh1	10727.2	10642.6	10811.7	1.01589	0.0227495	0.883365	1
14755	Mdh2	4277.76	4452.44	4103.07	0.921533	-0.117892	0.404468	1
18495	Pck1	40199.1	44708.6	35689.6	0.798271	-0.325049	0.0242079	0.370562
18496	Pck2	36.8764	35.138	38.6149	1.09895	0.136125	0.769451	1
18691	Pgam1	266.562	276.118	257.005	0.930779	-0.10349	0.506854	1
18692	Pgam2	3.11287	4.22011	2.00564	0.475258	-1.07322	0.293649	0.975021	*Identified as a significant outlier by ROUT outlier test
18704	Pgk1	378.374	370.669	386.078	1.04157	0.0587596	0.737568	1
21676	Slc25a1	2470.96	2629.11	2312.81	0.879691	-0.18493	0.202451	0.887741
21681	Slc25a10	3712.16	4302.62	3121.69	0.725533	-0.462887	0.00130478	0.0575071
21682	Slc25a11	1020.4	1086.24	954.556	0.878774	-0.186436	0.205999	0.890162
21683	Slc25a12	246.501	252.551	240.452	0.952093	-0.070825	0.69863	1
21684	Slc25a13	3137.79	3329.03	2946.55	0.885108	-0.176075	0.229049	0.904473
21787	Slc37a1	64.5931	23.9732	105.213	4.38877	2.13382	0.0207822	0.339157	*Identified as a significant outlier by ROUT outlier test
21788	Slc37a2	20.4134	20.1764	20.6505	1.0235	0.0335074	0.965592	1
21790	Slc37a4	3066.65	2995.5	3137.8	1.0475	0.0669551	0.645829	1
23791	Tpi1	2738.78	2892.09	2585.47	0.893978	-0.161689	0.261344	0.938504
