# Supplementary material for: Pharmacologic IRE1/XBP1s activation promotes systemic adaptive remodeling in obesity
Source: Nat Commun. 2022 Feb 1;13:608. doi: 10.1038/s41467-022-28271-2 (PMC8807832; doi:10.1038/s41467-022-28271-2)
Supplement: Supplementary file 9 — Source Data [file 41467_2022_28271_MOESM9_ESM.zip]

Archive with 20 entries (19 files):
- Source Data/
- __MACOSX/._Source Data
- Source Data/Source Data Uncropped Gels.pdf
- __MACOSX/Source Data/._Source Data Uncropped Gels.pdf
- Source Data/Figure 1 Source Data.xlsx
- __MACOSX/Source Data/._Figure 1 Source Data.xlsx
- Source Data/Figure S2 Source Data.xlsx
- __MACOSX/Source Data/._Figure S2 Source Data.xlsx
- Source Data/Figure 4 Source Data.xlsx
- __MACOSX/Source Data/._Figure 4 Source Data.xlsx
- Source Data/Figure S3 Source Data.xlsx
- __MACOSX/Source Data/._Figure S3 Source Data.xlsx
- Source Data/Figure S4 Source Data.xlsx
- __MACOSX/Source Data/._Figure S4 Source Data.xlsx
- Source Data/Figure 3 Source Data.xlsx
- __MACOSX/Source Data/._Figure 3 Source Data.xlsx
- Source Data/Figure 2 Source Data.xlsx
- __MACOSX/Source Data/._Figure 2 Source Data.xlsx
- Source Data/Figure S1 Source Data.xlsx
- __MACOSX/Source Data/._Figure S1 Source Data.xlsx
