# Supplementary material for: Pharmacologic IRE1/XBP1s activation promotes systemic adaptive remodeling in obesity
Source: Nat Commun. 2022 Feb 1;13:608. doi: 10.1038/s41467-022-28271-2 (PMC8807832; doi:10.1038/s41467-022-28271-2)
Supplement: Supplementary file 9 — Source Data [file 41467_2022_28271_MOESM9_ESM.zip › Source Data/Figure 1 Source Data.xlsx]

## Sheet: Figure 1B
Fig. 1B Expression, measured by RT-qPCR, of the IRE1 target gene Dnajb9 in liver of chow-fed mice 4, 8, or 24 h after acute IXA4 intraperitoneal (IP) administration (50 mg/kg). Error bars show SEM for n=4 or 5 mice. ***p<0.001 for two-way ANOVA.
Dnajb9/ERdj4	Vehicle					IXA4
4 h	0.82602	1.43199	0.981063	0.760929		2.55513	4.92779	2.62567	1.93041
8 h	0.835998	0.903547	1.18269	1.07777		0.285828	0.933225	0.514473	0.51046
24 h	0.479047	1.10669	1.13692	1.11455	1.16279	1.05884	1.26516	2.07705	0.738594	0.722306

## Sheet: Figure 1C,D
Figure 1C,D. Expression, measured by RT-qPCR, of the IRE1-regulated genes Xbp1s and Dnajb9 (c) or the PERK-regulated genes Ppp1r15a and Ddit3 (d) in liver of chow-fed mice 4 h after IP administration of IXA4 (50 mg/kg) and/or STF-083010 (STF; 10 mg/kg). Error bars show SEM for n=4 mice. ***p<0.001, **p<0.01, *p<0.05 for one-way ANOVA.
Xbp1s	Veh	IXA4	STF	IXA4 + STF
	0.716217	1.50663	0.858314	0.523841
	0.590807	1.43036	0.942112	0.678902
	1.80616	1.86489	0.40323	0.90494
	0.88682	2.38973	0.768214	1.0113
Dnajb9	Veh	IXA4	STF	IXA4 + STF
	1	4.5096	1.0775	1.0642
	1.166	3.9974	1.6558	3.505
	1.9708	8.1497	1.134	2.8047
	1.4522	6.0418	1.2187	2.7056
PPP1R15a	Veh	IXA4	STF	IXA4 + STF
	1	0.949	1.378	1.1251
	0.3344	1.4815	1.0782	1.8675
	1.6339	0.8406	1.751	1.6485
	1.3648	1.9996	1.9894	1.2173
Ddit3	Veh	IXA4	STF	IXA4 + STF
	1	1.311	0.9673	0.9129
	1.3044	1.1947	1.0211	0.6617
	1.7583	2.4272	0.3973	0.6271
	0.5871	2.0357	0.2747	1.1404

## Sheet: Figure 1E
Figure 1E Fold change in IRE1/XBP1s and PERK target genes, measured by RNAseq (Table S1), in liver of DIO mice after 8 weeks of IXA4 (50 mg/kg) treatment. Error bars show SEM for n=4 mice. **p<0.01 for two-way ANOVA.
	Vehicle				IXA4
Dnajb9	1.06918	1.08679	0.978616	0.865409	4.09308	3.39874	5.66792	5.86667
Sec24d	0.909849	1.14411	0.844922	1.10112	1.90393	1.63632	2.62075	3.58587
Hspa5	0.903934	1.07072	1.051	0.974343	2.42253	2.15783	2.98761	6.38031
Ddit3	0.899777	1.17595	1.01559	0.908686	1.35412	1.38085	1.05122	2.48552
Ppp1r15a	1.07885	0.870968	0.874552	1.17563	0.97491	0.849462	1.00358	0.727599

## Sheet: Figure 1H
Figure 1H. Xbp1 mRNA gel (top) and immunoblots of UPR-regulated proteins in liver of DIO mice after 8 weeks of IXA4 (50 mg/kg) treatment (g). Liver from mice treated for 16 h with tunicamycin (Tm; 1 mg/kg IP administered) are shown as a control. Quantification of XBP1s, BiP, and SEC24D in these immunoblots is shown in h. Error bars show SEM for n=6 mice. **p<0.01, *p<0.05 for unpaired t-test.
XBP1s	Vehicle	IXA4
	4043.4	10943.7
	4797.46	5199.84
	6654.25	13265.7
	7413.02	19344.5
	6042.2	8823.97
	1386.54	13851.9
BiP	Vehicle	IXA4
	2760	4880
	2530	27400
	2170	5380
	7400	5720
	7490	8810
	4740	19100
SEC24D	Vehicle	IXA4
	0.602626	2.05073
	0.679978	1.38694
	1.67836	0.840079
	1.35096	2.17665
	0.0546861	3.00414
	1.63339	2.42849
