# Supplementary material for: Pharmacologic IRE1/XBP1s activation promotes systemic adaptive remodeling in obesity
Source: Nat Commun. 2022 Feb 1;13:608. doi: 10.1038/s41467-022-28271-2 (PMC8807832; doi:10.1038/s41467-022-28271-2)
Supplement: Supplementary file 9 — Source Data [file 41467_2022_28271_MOESM9_ESM.zip › Source Data/Figure S2 Source Data.xlsx]

## Sheet: Fig. S2a,b
Fig. S2a,b. Body weight (a) and food intake (b) over time for vehicle and IXA4-treated DIO mice.
Weight (g)
Day	Vehicle								IXA4
0	39.6	41.8	37.4	42.7	33.7	39.9	42.1	43.1	40.5	41.1	41.3	40.1	41.8	38.4	33.9	35.5
7	40.2	43.1	37.1	44.5	34.1	40.1	42.4	44.1	40.9	41.7	42.6	40.6	41	37.8	35.1	35.3
14	39.2	41.9	38.2	42.9	34	38.8	41.2	43.8	39.5	40.4	41.2	39.4	38.4	35.8	34	34.7
21	38.3	41.9	36.8	42.3	33.3	38.5	41.1	42.7	38	38.1	39.4	37.9	37.7	34.1	32.9	33.8
28	40.6	45	38.6	45.8	35.4	41	44.1	45.9	38.9	40.8	40.1	40.8	40.5	34.4	34.4	35.4
35	39.9	43.8	37.6	45.5	35.1	42.4	43.4	44.8	39.3	40.6	40	40.6	41.5	34.9	34.5	36.5
42	39.2	43.5	36.8	46	34.2	42	43.8	44.8	38.7	40.8	39.5	40.1	41.4	34.8	35.2	36.8
49	37.4	41.2	35.9	44.2	33.7	42.5	42.9	43.7	38.8	41.2	40.7	41.6	41.1	35.3	35.9	37.1
Cumulative food/mouse (g)
Day	Vehicle		IXA4
0
7	13.5333	11.375	10.08	11.1417
14	28.8867	24.759	22.848	25.795
21	42.77	38.1523	35.5647	38.9394
28	59.3755	54.7423	50.3813	54.0283
35	72.7047	68.6898	64.4163	68.8158
42	86.238	82.1065	78.0897	83.6325

## Sheet: Fig. S2c-e
Fig. S2c-e. Plasma levels of triglycerides (c), free fatty acids (d), and cholesterol (e) in DIO treated with vehicle or IXA4. Error bars show SEM for n=8 or 9 mice/condition. *p<0.05 for Welch’s t-test.
Serum TG (nmol)	Veh	IXA4		Serum FFA (nmol/µL)	Veh	IXA4		Serum cholesterol (mg/dL)	Veh	IXA4
	11.0869	8.72953			0.496633	0.555816			136.221	115.443
	5.07692	10.4491			0.361001	0.585956			156.257	159.967
	6.02233	7.02481			0.294597	0.320343			254.951	154.03
	4.79404	13.7444			0.449853	0.602596			261.629	173.324
	9.75186	5.48883			0.490511	0.523948			181.487	162.193
	6.02978	6.76427			0.50511	0.868367			150.32	162.193
	13.1836	7.94293			0.625516	0.486272			136.221	116.927
	8.71712	10.603			0.597416	0.452207			180.744	102.086
					0.401345				217.106

## Sheet: Fig S2f
Fig. S2f Immunoblot and quantification of pAKT/AKT ratio in gastrocnemius muscle isolated from IXA4 or vehicle treated DIO mice and stimulated ex vivo with insulin (10 nM) for 10 min. Error bars show SEM for n=3.
pAKT/AKT	Veh	Veh+Ins	IXA4	IXA4+Ins
	0.138618	0.405664	0.170194	0.617099
	0.159003	0.522519	0.132851	0.391147
	0.240986	0.422631	0.103715	0.245996

## Sheet: Fig S2g
Fig. S2g. Immunoblot and quantification of pAKT/AKT ratio in quadricep muscle of DIO mice treated for 60 days with IXA4 or vehicle, 15 min after oral glucose administration. Error bars show SEM for n=2 or 5.
pAKT/AKT		Vehicle					IXA4
	baseline	0	0				0	0
	glucose	0.246499	0.288384	0.299754	0.117727	0.173533	0.324361	0.284539	0.153315	0.168235	0.272727

## Sheet: Figure S2h
Fig. S2h. Immunoblot and quantification of pAKT/AKT ratio in liver of DIO mice treated for 62 days with IXA4 or vehicle, 15 min after oral administration of a complex meal (Ensure). Error bars show SEM for n=2-4 replicates. p-value from Welch’s t-test.
pAKT/ALT	Veh basal	Veh fed	474 basal	474 Fed
	0.284901	0.79221	0.384762	1.36391
	0.469337	0.756292	0.447679	1.50028
		1.21774		0.950151
		0.700336
