# Supplementary material for: Pharmacologic IRE1/XBP1s activation promotes systemic adaptive remodeling in obesity
Source: Nat Commun. 2022 Feb 1;13:608. doi: 10.1038/s41467-022-28271-2 (PMC8807832; doi:10.1038/s41467-022-28271-2)
Supplement: Supplementary file 9 — Source Data [file 41467_2022_28271_MOESM9_ESM.zip › Source Data/Figure 4 Source Data.xlsx]

## Sheet: Figure 4a
Figure 4a. Representative images and quantification of islet area in pancreas of DIO mice treated with IXA4 for 8 weeks and stained with H&E. Arrowheads indicate individual islets. **p<0.01 for Welch’s t-test.
Islet size	Veh	474
	0.01274	0.021953
	0.023349	0.010532
	0.01439	0.035937
	0.031369	0.002741
	0.040911	0.035176
	0.024136	0.011649
	0.009593	0.006599
	0.019085	0.010076
	0.008527	0.004746
	0.02109	0.003705
	0.002462	0.006446
	0.004111	0.068829
	0.004822	0.014872
	0.002639	0.047307
	0.002005	0.009898
	0.009416	0.007994
	0.00906	0.00571
	0.009365	0.012563
	0.00505	0.004061
	0.028628	0.002589
	0.003782	0.001903
	0.004213	0.00236
	0.029592	0.021852
	0.005304	0.018095
	0.003934	0.027004
	0.060986	0.017309
	0.01538	0.008832
	0.003046	0.002792
	0.009847	0.003705
	0.016344	0.01071
	0.00368	0.001751
	0.007335	0.043703
	0.003604	0.015177
	0.000203	0.003299
	0.000838	0.002513
	0.003705	0.003325
	0.001929	0.010685
	0.000685	0.020075
	0.001574	0.070148
	0.002766	0.003782
	0.030151	0.006269
	0.05822	0.021217
	0.005355	0.135348
	0.003249	0.069539
	0.008807	0.070427
	0.007385	0.049007
	0.00203	0.005863
	0.034922	0.0184
	0.111948	0.002665
	0.002538	0.002411
	0.053449	0.026648
	0.019034	0.023171
	0.052027	0.007208
	0.040708	0.007385
	0.021217	0.005913
	0	0.014365
	0.003731	0.045556
	0.002106	0.096746
	0.027511	0.025252
	0.012182	0.02005
	0.088371	0.029237
	0.004974	0.00868
	0.002132	0.003858
	0.007411	0.004061
	0.023983	0.020659
	0.001066	0.022308
	0.008578	0.004924
	0.004543	0.005558
	0.011395	0.00335
	0.003578	0.003959
	0.00533	0.005964
	0.006573	0.010482
	0.024136	0.015025
	0.003756	0.008274
	0.02977	0.004949
	0.021826	0.00269
	0.003325	0.042967
	0.007132	0.044338
	0.005355	0.01609
	0.019796	0.016471
	0.009593	0.002893
	0.027435	0.047713
	0.009796	0.090934
	0.00198	0.085477
		0.116948
		0.034211
		0.006878
		0.014263
		0.013959
		0.004619
		0.035404
		0.103877
		0.02175
		0.023857
		0.00703
		0.065529
		0.014898
		0.032333
		0.03548
		0.017816
		0.048271
		0.062915
		0.00873
		0.002792
		0.006269
		0.03213
		0.035455
		0.050987
		0.021217
		0.034617
		0.00901
		0.006218
		0.005634
		0.023324
		0.011218
		0.028044
		0.008756
		0.034643
		0.007512
		0.007335
		0.007005
		0.009492
		0.005355
		0.028323
		0.015101
		0.051647
		0.048703
		0.047992
		0.007969
		0.009187
		0.005634
		0.13451
		0.011674
		0.019872
		0.043196
		0.012715
		0.013273
		0.006599
		0.010025
		0.01609
		0.038983
		0.027384
		0.002056

## Sheet: Figure 4b
Figure 4b. Insulin content of primary islets isolated from DIO mice after 8 weeks of IXA4 treatment.
Inslet insulin content (ng/islet)	Veh	474
	973.463	1105.1
	951.874	844.528
	1198.65	563.568
	861.919	697.151
	1186.96	1002.7
	701.199	947.226
	1269.12	618.291
	905.997	521.289
	1360.27	1046.93
	597.901	543.328
	734.333	759.37
	485.157	425.937
	657.721	624.588
	656.522	441.679
	345.577	589.205
	327.586	1121.29
	574.962	521.889
		673.313

## Sheet: Figure 4c
Figure 4c. Time course of plasma insulin levels after oral administration of a glucose bolus normalized to basal insulin at time 0 h. Experiment conducted after 38 days of IXA4 treatment. Error bars show SEM for n=7 mice/condition. *p<0.05 for Welch’s t-test.
Time (min)	Veh							474
0	1.00612	1.35576	1.61978	0.506626	0.656473	0.834862	1.02039	1.19091	0.818182	0.454545	0.763636	1.4	0.927273	1.44545
15	2.43323	3.61774	2.41896	1.24159	0.941896	1.69113	3.70336	1.95455	1.50909	1.25455	1.71818	3.09091	1.52727	3.32727
30	1.22732	2.11927	1.67686	0.93476	1.19164	1.11315	1.23445	2.25455	2.35455	1.52727	1.17273	2.06364	1.73636	2.09091

## Sheet: Figure 4d
Figure 2d. Plasma proinsulin to insulin ratio after oral administration of a glucose bolus to DIO mice treated for 38 days with IXA4. Error bars show SEM for n=5 or 6 mice. *p<0.05 for two-way ANOVA.
	Vehicle						IXA4
0	0.154635	0.134399	0.140612	0.154307	0.212736	0.246096	0.202797	0.203185	0.156986	0.031045	0.123158
15	0.104891	0.092607	0.119215	0.098135	0.184807	0.110253	0.083502	0.094269	0.100438	0.062846	0.114024
30	0.251811	0.144212	0.163476	0.166132	0.279603	0.212136	0.142155	0.111663	0.167916	0.064264	0.141684

## Sheet: Figure 4e
Figure 4e. Percent insulin release after 60 min of low and high glucose stimulation from primary islets isolated from DIO mice treated for 8 weeks with IXA4. Error bars show SEM for n=5 or 6 mice/condition. Outliers identified by the Grubbs’ test were removed from this analysis. *p<0.05, **p<0.01 for Welch’s t-test.
insulin release (%)	Veh (low)	IXA4 (low)	Veh (high)	IXA4 (high)
	0.253376	0.098146	0.239227	0.486521
	0.142938	0.119952	0.237364	0.364172
	0.178363	0.115275	0.284262	0.391021
	0.139084	0.105351	0.246598	0.382924
	0.14447	0.09962	0.294311	0.554665
		0.078933

## Sheet: Figure 4f
Figure 4f. Insulin release from Min6 cells pretreated for 36 h with vehicle, IXA4 (10 mM), and/or 4m8c (32 mM) and then stimulated with media containing low (2.8 mM) or high (16.8 mM) glucose for 60 min. Error bars show SEM for n=5 replicates. ***p<0.001 for one-way ANOVA.
Veh LG	IXA4 LG	4u8c LG	IXA4+4u8c LG	Veh HG	IXA4 HG	4u8c HG	IXA4+4u8c hG
0.298116	0.694909	0.307005	0.486617	3.08203	5.9117	1.8476	3.15385
0.425514	0.944127	0.618776	0.937907	3.21792	7.23111	2.58141	4.21914
0.788144	1.07352	0.729657	1.14745	5.79419	11.1646	3.46547	4.73492
0.688197	1.23411	1.01021	1.25602	6.20744	10.8953	4.34012	5.22665
0.497442	0.913463	0.542987	0.813002	4.01733	10.2139	3.19719	4.73038
