# Supplementary material for: Pharmacologic IRE1/XBP1s activation promotes systemic adaptive remodeling in obesity
Source: Nat Commun. 2022 Feb 1;13:608. doi: 10.1038/s41467-022-28271-2 (PMC8807832; doi:10.1038/s41467-022-28271-2)
Supplement: Supplementary file 9 — Source Data [file 41467_2022_28271_MOESM9_ESM.zip › Source Data/Figure S3 Source Data.xlsx]

## Sheet: Fig. S3a
Fig. S3a. Immunoblot and quantification of total FOXO1 protein and tubulin in primary mouse hepatocytes treated for 12 h with IXA4 (10 mM) and/or the IRE1 RNase inhibitor 4m8c (32 mM). Error bars show SEM for n=4. *p<0.05 for Welch’s t-test.
FOXO/tub	Veh	IXA4	4u8c	IXA4 + 4µ8c
	1	0.20033	0.600449	0.594766
	1.00913	0.777052	0.770686	0.860917
	1.00187	0.775211	1.2508	1.28917
	1.00015	0.824101	0.723374	0.951963

## Sheet: Fig. S3b
Fig. S3b. Foxo1 mRNA levels after 12 h of treatment with IXA4 (10 mM) and/or 4m8c (32 mM) in primary mouse hepatocytes. Error bars show SEM for n=3 replicates.
Foxo1	Vehicle	IXA4
	1	0.9043
	1.2984	1.213
	0.8134	0.7924

## Sheet: Fig. S3c
Fig. S3c Immunoblot and quantification of PCK1 in primary mouse hepatocytes treated for 12 h with IXA4 (10 mM) and/or 4m8c (32 mM). Error bars show SEM n=3. *p<0.05 for one-way ANOVA.
PCK1	Veh	IXA4	4µ8c	IXA4 +4µ8c
	1	0.72445	1.13195	1.11384
	1	0.614563	1.69903	1.84466
	1	0.756059	0.919581	0.904964

## Sheet: Fig S3d
Fig. S3d Immunoblot and quantification of FOXO1 protein in nuclear fractions prepared from liver of vehicle and IXA4-treated DIO mice after 8 weeks. Error bars show SEM for n=5 or 6 mice/condition. p-value for Welch’s t-test is shown. One outlier identified by the ROUT outlier test was removed from this analysis.
FOXO1/Lamin	Veh	474
	609.887	112.032
	266.975	108.262
	40.4768	41.1254
	200.94	36.1786
	83.2463	35.1437
	338.971

## Sheet: Fig. S3e
Fig. S3e. Fold change in Foxo1 mRNA measured with RNAseq in liver of DIO mice treated with IXA4 for 8 weeks. Error bars show SEM for n=4 mice/condition. *p<0.05 from Welch’s t-test.
Foxo1	0.919939	0.5487
	1.04233	0.734319
	0.879143	0.611933
	1.15859	0.697603

## Sheet: Fig. S3h
Fig. S3h. Fold change, assessed using RNAseq, of lipogenic genes in liver of DIO mice treated with IXA4 for 8 weeks. Error bars show SEM for n=4 mice/condition. *p<0.05, ***p<0.001 for Welch’s t-test.
	Vechile				IXA4
Dgat2	1.07316	1.00947	0.877069	1.0403	0.613217	0.634445	0.561765	0.706165
Scd1	1.05921	1.08695	0.418106	1.43573	0.684032	0.598851	0.920566	0.517699
Srebp1	1.19771	1.04606	0.591433	1.1648	0.702751	0.719529	0.556586	0.533355

## Sheet: Fig. S3i,j
Fig. S3i,j Expression, measured by qPCR, of lipogenic genes in mouse primary hepatocytes treated for 12 h with IXA4 (10 mM) and/or either of the IRE1 inhibitors 4m8c (32 mM) or STF-083010 (STF; 64 mM). Error bars show SEM for n=3-7, as indicated. *p<0.05, **p<0.01, ***p<0.001 for Welch’s t-test.
DGAT2	Veh	IXA4	4µ8c	IXA4 + 4µ8c			Vehicle			IXA4			STF			IXA4 + STF
	1.02284	0.911967	0.942346	1.90321		Dgat2	1.4095	0.8615	1	0.788	0.7909	0.8245	1.2464	1.0914	0.802	0.9566	0.9141	0.9734
	0.77419	0.795056	0.936311	1.39587		Scd1	0.8349	0.861	1	0.8012	0.7541	0.7693	1.1372	1.0498	1.1423	0.9715	1.0545	1.0208
	1.20297	0.863332	1.85924	1.23438
	0.929714	0.589067	1.3465	1.42367
	1.10441	0.469259	1.08637	1.63267
	0.96588	0.474423
	0.92421	0.39277
	1.07579

## Sheet: Fig. S3k
Fig. S3k. Cholesterol content in liver of DIO mice treated with IXA4 for 8 weeks. Error bars show SEM for n=8 mice/condition.
Liver cholesterol	Veh	IXA4
	2.83889	2.58889
	3.00556	2.39444
	2.06111	2.36667
	3.56111	2.33889
	2.25556	2.56111
	2.53333	2.75556
	2.36667	2.45
	3.11667	2.7

## Sheet: Fig. S3l
Fig. S3L. Triglyceride content in liver of DIO mice treated with IXA4 for 3 weeks. Error bars show SEM for n=8 or 9 mice/condition. *p<0.05 for Welch’s t-test.
Liver TG	Veh	IXA4	STF	IXA4 + STF
	26.1885	9.51059	25.7712	22.625
	40.414	26.5339	26.0042	27.0359
	26.0042	22.7831	24.4894	14.3835
	22.2966	26.5339	26.2691	42.7445
	25.2627	23.822	24.6165	21.8627
	24.2514	21.6564	24.8814	27.3952
	23.3409	5.95127	26.5233	25.0282
	26.3432	4.26695	29.4047	23.9195
				23.5824

## Sheet: Fig. S3m
Fig. S3m. Representative liver images and quantification of DIO mice treated with IXA4 and/or STF-083010 (STF; 5 mg/kg) for 3 weeks, stained with H&E or oil red O (ORO). Quantification of area stained with ORO is shown. p-values for Welch’s t-test are shown.
%ORO Stained Area	Veh	IXA4	STF	IXA4 + STF
	29.55	0.184	36.99	3.6
	39.9	29.7	35	37.15
	37.7	19.6	37.4	1.56
	26.5	31.1	30.9	33.04
	16.61	32.8	41.4	23.2
	38.6	33.83	47.4	46.07
	36.08	0.06	43.65	36.3
		0.71	20.3	40.6
				42.2
