# Supplementary material for: Pharmacologic IRE1/XBP1s activation promotes systemic adaptive remodeling in obesity
Source: Nat Commun. 2022 Feb 1;13:608. doi: 10.1038/s41467-022-28271-2 (PMC8807832; doi:10.1038/s41467-022-28271-2)
Supplement: Supplementary file 9 — Source Data [file 41467_2022_28271_MOESM9_ESM.zip › Source Data/Figure S4 Source Data.xlsx]

## Sheet: Figure 4A
Fig. 4a. Expression, measured by RT-qPCR, of Xbp1s in Min6 cells after a 6 h treatment with IXA4 (10 mM) and/or the IRE1 inhibitor 4m8c (32 mM). Error bars show SEM for n=3 replicates. ***p<0.001 for one-way ANOVA.
Xbp1s	Veh	474	4u8c	474+4u8c
	1	2.0065	0.0522	0.3901
	0.8034	1.7411	0.0787	0.3994
	1.079	1.7599	0.0495	0.4056

## Sheet: Figure 4b
Fig. 4b Insulin release from Min6 cells pretreated for 36 h with vehicle, IXA4 (10 mM), and/or STF-083010 (STF; 32 mM) and then stimulated with media containing low (2.8 mM) or high (16.8 mM) glucose for 60 min. Error bars show SEM for n=5 replicates. ***p<0.001 for one-way ANOVA.
%Ins release	Veh LG	IXA4 LG	STF LG	IXA4+STF LG	Veh HG	IXA4 HG	STF HG	IXA4+STF HG
	12.098	10.3688	8.60858	10.2165	27.3408	32.9938	21.59	21.0522
	10.5684	11.0639	10.9413	9.1936	30.4066	39.8653	26.1915	21.2458
	9.26603	10.4613	11.3551	9.62927	26.53	39.8065	25.74	23.3044
	10.678	9.89538	10.5317	10.1206	31.3904	41.1742	31.5138	23.2136
	11.281	10.725	11.5732	10.7172	30.3774	49.6229	29.972	28.6918

## Sheet: Figure 4c
Fig. 4c Expression, measured by RT-qPCR, of Ire1 in Min6 cells cells infected with lentivirus expressing shRNA against Ire1. Error bars show SEM for n=3 replicates. **p<0.01 for Welch’s t-test.
Ire1	NS	IRE1 KD
	1.2925	0.3037
	1.074	0.4623
	1	0.2628

## Sheet: Figure 4d
Figure 4d. Insulin release from Min6 cells expressing non-silencing (NS) or Ire1 shRNA pretreated for 36 h with vehicle and/or IXA4 (10 mM) and then stimulated with media containing low (2.8 mM) or high (16.8 mM) glucose for 60 min. Error bars show SEM for n=5 replicates. *p<0.05, ***p<0.001 for Welch’s t-test.
	NS Veh LG	NS IXA4 LG	IRE1 KD LG	IRE1 KD IXA4 LG	NS Veh HG	NS IXA4 HG	IRE1 KD HG	IRE1 KD IXA4 HG
	2.86588	5.61112	4.93402	6.56918	25.4123	30.0771	25.0398	26.4153
	3.98807	6.08098	5.74024	5.80149	26.2498	30.7426	25.7123	28.9678
	3.05012	6.1171	5.57345	6.14291	25.1039	33.4633	28.4375	26.8322
	3.29945	6.63565	5.90978	6.28546	26.9053	32.9233	28.7638	30.0347
	4.13899	7.04365	5.908	6.06311	28.0073	33.9184	29.6246	30.474

## Sheet: Figure 4e
Figure 4e. Expression, measured by RT-qPCR, of Ins1 and Ins2 mRNA in Min6 cells after a 6 h treatment with IXA4 (10 M). Error bars show SEM for n=3 replicates.
Ins1	Veh	IXA4		Ins2	Veh	IXA4
	1	0.709			1	1.0475
	0.9819	0.8497			1.057	1.0646
	0.6876	0.7742			1.0132	0.9899
