# Supplementary material for: Pharmacologic IRE1/XBP1s activation promotes systemic adaptive remodeling in obesity
Source: Nat Commun. 2022 Feb 1;13:608. doi: 10.1038/s41467-022-28271-2 (PMC8807832; doi:10.1038/s41467-022-28271-2)
Supplement: Supplementary file 9 — Source Data [file 41467_2022_28271_MOESM9_ESM.zip › Source Data/Figure 3 Source Data.xlsx]

## Sheet: Figure 3b
Fig. 3b Expression, measured by RT-qPCR, of gluconeogenic genes G6pc and Pck1 in liver of DIO mice treated with IXA4 for 8 weeks. Error bars show SEM for n=8 mice/condition. *p<0.05 for Welch’s t-test.
	Vehicle								IXA4
G6PC	1	0.9026	0.2248	1.01	0.1167	0.5306	0.1287	0.2378	0.2139	0.1571	0.1043	0.1343	0.4801	0.1513	0.0589	0.0829
PEPCK	1	0.799	0.9743	1.0444	0.8922	0.7069	0.4319	1.0517	0.4634	0.3991	0.5783	0.5638	0.862	0.7916	0.3797	0.4479

## Sheet: Figure 3c
Fig. 3c Expression, measured by RT-qPCR, of G6pc and Pck1 in liver of DIO mice treated for 21 days with IXA4 and/or STF-083010 (STF; 5 mg/kg). Error bars show SEM for n=8 or 9 mice/condition. *p<0.05, **p<0.01 for Welch’s t-test.
G6pc	Veh	474	STF	474+STF
	1.30482	0.397691	1.1778	0.756518
	0.865036	0.307301	1.15818	0.919543
	1.24162	0.506705	0.968463	0.180904
	0.588527	0.411224	1.81165	1.2451
	0.368308	1.11106	1.44491	0.47617
	0.876924	0.57228	1.42018	2.06621
	1.8639	0.196431	1.78963	1.25979
	0.890867	0.139168	0.618231	1.14307
				1.57013
Pepck	Veh	474	STF	474+STF
	0.754834	0.316868	0.587944	0.701704
	0.932733	0.601825	1.00006	0.647935
	1.01953	0.75978	1.05319	0.606771
	1.59551	0.685589	1.44952	0.669315
	0.697396	0.654186	1.04996	1.07343
	0.560772	0.484528	1.43321	1.56329
	0.970026	0.632554	1.30372	1.04152
	1.39994	0.647492	1.2687	0.94238
	1.06926			1.03453

## Sheet: Figure 3d
Figure 3d. Pyruvate tolerance test (PTT) in DIO mice treated with IXA4 for 22 days. Error bars show SEM for n=9 mice/condition. *p<0.05, **p<0.01 for two-way ANOVA.
Time (min)	Veh									474
0	182	149	177	154	204	186	165	162	168	203	174	198	214	138	168	147	163	166	143
15	337	267	279	223	308	271	249	259	275	304	271	317	290	229	228	245	217	221	240
30	365	326	350	225	377	344	292	282	284	334	273	341	304	269	256	235	236	279	294
45	452	358	357	241	484	357	332	307	274	383	266	365	352	264	239	256	251	300	295
60	537	361	343	239	395	379	288	274	248	345	264	324	403	230	237	274	225	257	284
90	477	277	279	175	319	361	265	233	209	262	223	265	357	224	194	246	190	235	243
120	391	267	257	148	251	305	221	200	187	200	213	230	265	173	162	234	192	206	225
150	283	217	218	163	228	222	221	211	173	157	195	199	242	167	161	183	170	205	183
180	283	207	178	162	204	198	199	184	144	177	200	195	205	151	156	185	141	164	171

## Sheet: Figure 3e
Figure 3e. Expression, measured by qPCR, of the lipogenic genes Dgat2, Srebf1c, and Scd1 in liver of DIO mice treated for 21 days with IXA4 and/or STF-083010 (STF; 5 mg/kg). Error bars show SEM for n=8 or 9 mice/condition. *p<0.05, ***p<0.001 for Welch’s t-test.
Dgat2	Veh	IXA4	STF	IXA4 + STF
	0.651636	0.235892	0.955298	0.62557
	1.03806	0.32256	1.07585	0.859507
	1.0361	0.42617	0.745471	0.820409
	1.33716	0.396194	0.999609	0.640558
	0.937052	0.446846	0.683589	0.708218
	0.502639	0.444835	1.02086	1.08671
	1.21387	0.254838	1.11083	0.928374
	1.65016	0.424227	1.2003	0.771048
	0.633325		1.50892	0.710229
Srebf1c	Veh	IXA4	STF	IXA4 + STF
	0.636008	0.143901	0.666464	0.481955
	1.30717	0.368255	1.03294	1.13446
	1.06682	0.488808	0.822547	0.207477
	1.26897	0.332978	1.52822	1.08472
	0.721029	0.51325	0.656835	0.738472
	0.644072	0.470446	1.33974	1.62536
	0.77824	0.0621814	1.06876	0.43527
	1.49072	0.069886	0.800498	0.529281
	1.08697			0.536675
Scd1	Veh	IXA4	STF	IXA4 + STF
	0.333883	0.265046	1.404	1.14708
	1.10527	0.51155	1.94488	1.30681
	1.50593	0.620986	0.851249	0.217902
	1.21192	0.516034	2.34748	0.892697
	0.843008	0.50836	0.590748	0.393986
	0.544476	0.422812	0.746884	1.02435
	0.421421	0.21248	0.883172	0.370682
	2.18692	0.0710094	1.02599	0.348431
	0.847182			0.920004

## Sheet: Figure 3f
Figure 3f. Triglyceride content in liver of DIO mice treated with IXA4 for 8 weeks. Error bars show SEM for n=8 mice/condition. *p<0.05 for unpaired t-test.
liver Tg	Veh	IXA4
	40.5039	33.4496
	57.093	15.8527
	13.062	9.96124
	84.1473	9.65116
	13.062	18.1008
	78.876	38.6434
	39.8837	29.5349
	104.69	52.8295
