# Supplementary material for: Pharmacologic IRE1/XBP1s activation promotes systemic adaptive remodeling in obesity
Source: Nat Commun. 2022 Feb 1;13:608. doi: 10.1038/s41467-022-28271-2 (PMC8807832; doi:10.1038/s41467-022-28271-2)
Supplement: Supplementary file 9 — Source Data [file 41467_2022_28271_MOESM9_ESM.zip › Source Data/Figure 2 Source Data.xlsx]

## Sheet: Figure 2a-c
Figure 2a-c. Fasted plasma glucose (a), insulin (b) and HOMA-IR (c) in DIO mice after 46 days of IXA4 treatment. Error bars show SEM for n=7 or 8 mice. One IXA4-treated mouse was excluded from panels b,c using a ROUT outlier test. *p<0.05 for Welch’s t-test.
Fasting Blood glucose (mg/dl)	Veh	IXA4
	159	147
	201	162
	210	172
	164	170
	175	185
	178	164
	184	168
	191	147
Fasting Insulin (ng/mL)	Veh	IXA4
	1.05476	0.890012
	0.921072
	0.479478	0.320802
	1.89406	0.310674
	0.427486	0.459897
	1.95281	0.657736
	1.19926	0.480829
	0.667189	0.185758
HOMA-IR	Veh	IXA4
	10.4	8.1
	11.4
	6.2	3.4
	19.2	3.3
	4.6	5.3
	21.5	6.7
	13.6	5
	7.9	1.7

## Sheet: Figure 2d,e
Figure 2d,e, Oral GTT in DIO mice 38 days after start of IXA4 treatment. Error bars show SEM for n=8 mice/condition. **p<0.01, ***p<0.001 for two-way ANOVA. e, Area under the curve (AUC) quantification of the OGTT in (d). ***p<0.001 for Welch’s t-test.
Time	Vehicle								IXA4
0	150	183	186	206	149	176	169	172	175	156	152	173	164	186	174	161
20	339	358	350	309	334	335	324	380	299	279	296	371	318	292	305	265
40	352	320	349	341	389	377	338	338	284	310	341	304	284	302	331	291
60	365	305	326	348	354	333	349	326	304	301	303	290	277	265	347	270
90	258	251	246	248	259	261	268	274	240	231	243	268	228	238	268	233
120	217	217	258	220	260	258	278	247	237	232	200	209	221	214	253	221
AUC	Veh	IXA4
	1498	1333
	1434	1315
	1493	1359
	1459	1424
	1541	1300
	1523	1297
	1503	1465
	1528	1250

## Sheet: Figure 2f,g
Figure 2f,g. Intraperitoneal GTT (IPGTT) in DIO mice 22 days after start of IXA4 treatment. Error bars show SEM for n=8 mice/condition. **p<0.01 for Welch’s t-test. g, AUC quantification of the IPGTT in (f). *p<0.05 for Welch’s t-test.
Time	Vehicle								IXA4
0	188	223	180	188	196	194	174	164	173	183	172	169	218	169	192	188
15	644	388	439	320	846	565	324	577	359	334	387	283	624	291	372	551
30	482	371	353	307	742	413	340	444	312	323	356	264	328	281	337	487
45	435	367	326	303	532	363	343	423	264	303	300	239	263	254	294	366
60	440	362	289	290	324	318	354	372	236	294	315	247	286	253	283	296
90	300	387	231	240	245	220	288	240	239	228	260	213	214	194	243	238
120	232	256	219	230	221	224	244	208	248	256	246	201	186	222	226	203
AUC	Veh	IXA4
	2511	1621
	2115	1697
	1838	1840
	1669	1459
	2898	1917
	2088	1469
	1858	1738
	2242	2134

## Sheet: Figure 2h
Figure 2h IPGTT in DIO mice 10 days after start of treatment with IXA4 (50 mg/kg) and/or STF-083010 (STF; 5 mg/kg). Error bars show SEM for n=8 mice/condition. *p<0.05 for two-way ANOVA comparing mice treated with IXA4 in the presence or absence of STF.
Time	Vehicle									IXA4								STF									STF + IXA4
0	193	170	176	161	184	159	161	167	163	162	149	163	159	174	157	155	150	194	206	183	173	167	172	216	159	196	159	170	135	191	193	176	183	163	186
15	563	400	415	428	454	483	460	390	401	277	395	379	454	533	545	542	492	526	338	502	481	337	437	551	448	437	406	406	300	385	437	342	406	426	530
30	514	382	387	324	340	545	403	327	459	322	289	270	294	420	380	308	379	387	369	357	423	313	307	556	482	559	321	318	259	242	341	487	457	378	542
45	461	302	333	227	250	546	414	308	402	287	229	235	215	266	216	187	185	257	355	271	284	260	262	257	461	445	227	243	220	249	256	521	457	346	517
60	378	287	309	211	271	470	361	315	365	269	211	271	198	243	212	210	240	306	334	264	247	253	254	398	338	513	237	285	190	228	256	520	454	333	487
90	268	220	205	167	206	377	352	287	425	199	167	206	198	200	182	166	186	225	246	241	198	198	200	317	321	443	191	254	184	208	253	366	433	293	409
120	238	174	234	149	214	330	295	178	341	193	149	214	184	169	154	147	176	195	233	208	213	171	173	236	238	347	169	199	167	194	195	282	385	250	314

## Sheet: Figure 2i
Fig. 2i. ITT in DIO mice after 17 days of IXA4 treatment. Error bars show SEM for n=8 mice/condition.
Time	Vehicle								IXA4
0	233	242	237	221	233	219	242	214	219	220	212	223	212	169	216	209
15	156	175	123	141	120	239	165	130	228	147	129	192	149	183	126	139
30	140	176	127	142	124	249	170	132	182	157	148	174	133	163	139	165
45	151	197	149	161	140	225	179	186	221	181	167	172	179	164	168	186
60	167	223	164	199	169	254	196	192	209	196	198	198	199	159	199	183
90	162	210	178	194	187	207	206	203	184	174	200	208	170	152	207	203
120	180	213	159	172	167	179	198	191	174	199	196	186	169	158	199	204

## Sheet: Figure 2k
Fig. 2k. pAKT/AKT ratio of immunoblots shown in (j). Error bars show SEM for the indicated replicates, *p<0.05 for a Welch’s t-test.
pAKT/AKT	Veh (no Glu)	Veh (Glu)	IXA4 (no Glu)	IXA4 (Glu)
	1.07575	1.77331	1.51365	1.91274
	0.924253	1.73446	1.04858	2.35014
		1.67135		1.95435
		1.62853		2.3599
