# Supplementary material for: Pharmacologic IRE1/XBP1s activation promotes systemic adaptive remodeling in obesity
Source: Nat Commun. 2022 Feb 1;13:608. doi: 10.1038/s41467-022-28271-2 (PMC8807832; doi:10.1038/s41467-022-28271-2)
Supplement: Supplementary file 9 — Source Data [file 41467_2022_28271_MOESM9_ESM.zip › Source Data/Figure S1 Source Data.xlsx]

## Sheet: Figure S1b
Figure S1a-c. Xbp1 splicing (a) and expression, measured by qPCR of Xbp1s and the IRE1 target gene Dnajb9 in primary mouse hepatocytes treated for 12 h with IXA4 (10 mM) and/or the IRE1 RNase inhibitors 4m8c (32 mM) or STF-083010 (STF; 64 mM). Error bars show SEM for n=3-5 replicates. *p<0.05,***p<0.001 for one-way ANOVA.
Dnajb9	Veh	IXA4	4µ8c	IXA4 + 4µ8c
	1.09305	2.85591	1.51988	1.50512
	1.03588	2.25637	1.2488	1.30007
	0.907716	2.43204	0.622708	1.47889
	0.963359	2.79985	0.686505	1.93561
			0.809773	1.47431

## Sheet: Figure S1c
Figure S1a-c. Xbp1 splicing (a) and expression, measured by qPCR of Xbp1s and the IRE1 target gene Dnajb9 in primary mouse hepatocytes treated for 12 h with IXA4 (10 mM) and/or the IRE1 RNase inhibitors 4m8c (32 mM) or STF-083010 (STF; 64 mM). Error bars show SEM for n=3-5 replicates. *p<0.05,***p<0.001 for one-way ANOVA.
	Vehicle			IXA4			STF			IXA4 + STF
XBP1s	1	1.1462	1.1388	3.049	2.5369	1.9832	0.1396	0.1093	0.1357	0.3226	0.453	0.3283
ERdj4	1	1.5961	1.3883	3.4369	2.3638	1.9326	0.9874	1.0407	0.9752	1.5825	1.8745	1.8146

## Sheet: Figure S1d
Figure S1d. Expression, measured by RT-qPCR, of the UPR target gene Hspa5/BiP in liver of chow-fed mice 4, 8, or 24 h after IP injection of IXA4 50 mg/kg). Error bars show SEM for n=4 mice/condition. *p<0.05 for two-way ANOVA.
	Vehicle				IXA4
4 h	0.408462	0.287427	1.49002	1.81409	1.779	5.24114	4.46324	1.43058
8 h	1.25928	1.32248	0.489559	0.928681	0.520873	0.694646	1.10806	0.806967
24 h	0.547977	1.45546	0.821598	1.17497	1.17358	2.27916	0.640123	2.64718

## Sheet: Figure S1e
Figure S1e. Expression, measured by RT-qPCR, of Hspa5/BiP and Xbp1s in Atf6+/+ and Atf6-/- MEFs treated for 12 h with vehicle or IXA4 (10 mM). Error bars show SEM for n=3. *p<0.05 for one-way ANOVA.
Hspa5/BiP	ATF+/+ Veh	ATF+/+ IXA4	ATF -/- Veh	ATF6 -/- IXA4
	1	1.781	1.655	1.977
	1.05	2.03	1.582	2.325
	1.098	2.272	1.45	1.568
Xbp1s	ATF+/+ Veh	ATF+/+ IXA4	ATF -/- Veh	ATF6 -/- IXA4
	1	2.769	1.283	1.963
	0.843	2.871	1.582	2.829
	0.887	3.623	1.942	2.732

## Sheet: Figure S1f
Figure S1f. Expression, measured by RT-qPCR, of Hspa5/BiP in primary hepatocytes treated for 12 h with IXA4 (10 mM) and/or 4m8c (32 mM). Error bars show SEM for n=4. ***p<0.001 for one-way ANOVA.
Hspa5/BiP	Veh	IXA4	4µ8c	IXA4 + 4µ8c
	1.20892	2.44515	1.30261	1.7377
	0.872475	2.23517	1.30297	1.73334
	0.950653	3.07213	0.840758	1.54427
	0.967955	3.46884	0.953981	1.66868

## Sheet: Figure S1g
Figure S1g. Expression, measured by RT-qPCR of Hspa5 in liver of mice 4 h after IP dosing with IXA4 (50 mg/kg) and/or STF-083010 (STF, 10 mg/kg). Error bars show SEM for n=4 mice/condition. *p<0.05 for one-way ANOVA.
Hspa5/BiP	Veh	IXA4	STF	IXA4 + STF
	1	2.928	1.0245	1.6575
	1.0032	2.5334	1.1024	2.4466
	2.228	5.4389	0.791	1.6885
	0.8107	4.654	0.9128	2.2524

## Sheet: Figure S1i
Figure S1i. Expression, measured by RT-qPCR, of Dnajb9, Hspa5, and Ddit3 in liver of DIO mice treated for 21 days with IXA4 and/or STF-083010 (STF; 5 mg/kg). Error bars show SEM for n=8 or 9 mice/condition. *p<0.05, **p<0.01, ***p<0.001 for Welch’s t-test.
Dnajb9/Erdj4	Veh	IXA4	STF	IXA4 + STF
	0.878426	7.4104	1.04269	2.68798
	1.16304	6.88422	0.850316	2.45608
	1.23682	4.26124	1.14108	3.6358
	1.07695	4.42727	1.9624	3.50404
	0.644765	3.52686	0.296375	1.80894
	1.05848	1.07542	0.508071	1.57502
	0.926171	4.26039	0.903943	0.68272
	1.46811	4.80762	1.11881	0.744112
	0.547235		0.765282	1.39508
Hspa5/BiP	Veh	IXA4	STF	IXA4 + STF
	1.00539	3.56109	1.4737	2.52835
	1.29685	4.11817	0.864433	2.61592
	1.21169	2.99455	1.8849	3.14285
	0.519283	4.27773	2.26776	2.52192
	1.79119	3.10856	0.401552	1.18848
	0.503893	1.07919	0.825023	1.97022
	1.2432	2.70973	0.681212	0.642413
	0.461717	2.8539	0.958807	1.40772
			0.568038
Ddit3	Veh	IXA4	STF	IXA4 + STF
	1.02249	0.591002	0.624744	0.651329
	1.00307	1.90389	0.96728	1.17076
	1.06135	1.11963	0.784254	0.579755
	1.53476	1.41002	1.94785	0.935583
	0.378323	1.96054	0.488162	0.726043
	1.1274	0.763247	0.688839	1.52762
	0.8354	0.977452	0.775648	0.533258
	1.45772	0.877114	1.27734	1.08455
	0.579481		0.556933	0.573844

## Sheet: Figure S1l
Figure S1l. Expression, measured by RNAseq, of RIDD targets in liver of DIO mice after 8 weeks of IXA4 treatment. Error bars show SEM for n=4 mice/condition.
	Veh				IXA4
Bloc1s1	0.969007	0.900138	1.00226	1.1286	0.765457	0.956988	0.74846	0.495269
Scara3	1.23417	0.912737	1.08982	0.763274	0.50389	0.954109	1.46418	0.757783
Hgsnat	0.939726	1.05241	0.999273	1.00859	0.882049	0.979249	1.04609	0.90576
Ppp2r1a	1.0104	0.984101	0.977869	1.02763	0.98781	0.911172	1.02505	0.953437
Ruvbl1	0.713454	0.74718	1.47274	1.06662	1.17462	1.26703	1.62743	1.46624

## Sheet: Figure S1p
Figure S1p. Fold change, assessed with RNAseq, of the acute phase response geneset (p) and fibrosis genes (q) in livers of DIO mice treated with IXA4 for 8 weeks. ***p<0.01 for two-way ANOVA.
	Vehicle				IXA4
Serpina1b	-0.130968	-0.0121332	0.214697	-0.0974308	0.0999142	0.0549977	0.0367075	0.0134794
Ahsg	-0.0214683	-0.106982	0.30624	-0.234871	0.17931	-0.0687679	0.281611	0.221152
Hp	-0.170398	-0.012722	-0.0856905	0.236154	0.74743	0.523275	0.927264	0.996
Itih4	0.0448087	-0.229447	-0.107383	0.247589	0.792826	0.328868	0.890609	1.46831
F2	-0.0609583	-0.111851	0.13148	0.0293552	0.152285	-0.0512073	0.037924	0.0215003
Fn1	0.0943632	0.0113177	0.0643467	-0.186198	0.0569525	-0.331971	0.413703	0.56695
Orm1	0.00320034	-0.15732	-0.394157	0.422401	1.5845	1.08277	1.44564	1.82413
Serpinf2	0.0149733	-0.112161	0.299773	-0.262892	0.160384	-0.328934	0.290509	0.460003
Serpina3n	-0.0834332	0.0174354	-0.176172	0.212861	0.824998	0.707292	1.5427	1.51084
Saa1	-0.260631	-1.59695	-1.78072	1.34691	4.31138	3.5905	3.74524	4.61527
Lbp	-0.1036	0.0864943	-0.0284769	0.0385074	-0.22759	-0.167999	0.474595	0.501737
Crp	0.00763083	0.0586665	0.196374	-0.308682	0.147745	-0.151606	0.848137	0.888086
Saa4	-0.0200065	0.354447	-0.254878	-0.15647	0.1531	-0.126978	1.11099	1.19479
Saa2	-0.800227	-1.97956	-1.9567	1.54328	5.07077	4.44061	4.1385	5.25778
Orm2	-0.621232	-0.489305	-0.901311	1.07184	2.81636	2.27489	2.6866	3.54346
Stat3	-0.187169	0.188798	-0.0315357	0.0050121	0.320026	0.0493279	1.48095	1.5688
Stat5b	0.18736	0.0228385	-0.166933	-0.0669847	-0.182175	-0.309136	0.379118	0.448797
F8	-0.0507089	0.320754	-0.754093	0.254154	-0.820306	-0.547808	-0.559209	-0.735385
Sigirr	-0.0781861	-0.226691	0.233138	0.0324825	-0.23395	0.0306693	-0.470141	-0.414921
Saa3	-0.908632	-0.796415	0.958387	-0.0764393	1.72862	1.2707	-0.450033	1.20127
Cd163	0.114711	-0.0448982	-0.645592	0.388083	-0.980889	-0.537892	-0.253271	0.522056
Plscr1	-0.372969	0.043493	-0.273271	0.453924	0.0918711	-0.410684	-0.0676572	-0.0217163
Ednrb	-0.004861	0.500425	-0.836102	0.0406521	-1.42294	-1.43562	-0.17621	-0.298713
Il1a	0.215958	0.402176	-1.18589	0.107651	-0.976867	-0.155358	-0.27446	0.544693
Ccl5	0.19984	0.0414094	0.083394	-0.390618	0.855011	2.0529	-0.798725	0.376572
Il1rn	0.322635	0.046509	0.195409	-0.806983	0.962209	0.167047	0.462983	1.32944
Ccr5	0.331107	-0.286756	-0.623283	0.348331	1.74924	1.21777	1.13614	1.52234
Il1b	0.863932	-0.101854	-0.760309	-0.604271	1.58622	-1.26029	1.54344	2.76382

## Sheet: Figure S1q
Figure S1q. Fold change, assessed with RNAseq, of the acute phase response geneset (p) and fibrosis genes (q) in livers of DIO mice treated with IXA4 for 8 weeks. ***p<0.01 for two-way ANOVA.
	Vehicle				IXA4
Col1a1	0.72	1.2	0.537143	1.54286	6.12571	11.9657	4.09143	7.95429
Acta2	1.12397	1.42149	0.859504	0.595041	3.30579	3.66942	1.78512	2.94215
Mmp2	0.92973	0.994595	0.605405	1.47027	3.2	2.63784	2.01081	3.74054
Timp1	0.714286	0.571429	0.52381	2.19048	6.66667	5.57143	6.09524	8.90476

[truncated: 3 more sheets: Figure S1u, Figure S1v, Figure S1w]
